# Supplementary material for: A methodological approach for inferring causal relationships from opinions and news-derived events with an application to climate change
Source: PeerJ Comput Sci. 2025 Jun 19;11:e2964. doi: 10.7717/peerj-cs.2964 (PMC12193450; doi:10.7717/peerj-cs.2964)
Supplement: Supplemental Information 1 — Normalized climate change time series data with raw data files including information from tweets and natural disasters at daily and weekly frequencies for the period 2007–2019. [file peerj-cs-11-2964-s001.zip]

Archive with 7 entries (6 files):
- Climate Change - Time Series Data/
- Climate Change - Time Series Data/tweets_daily_2007_2014.csv
- Climate Change - Time Series Data/tweets_daily_2007_2019.csv
- Climate Change - Time Series Data/tweets_daily_2015_2019.csv
- Climate Change - Time Series Data/tweets_weekly_2007_2014.csv
- Climate Change - Time Series Data/tweets_weekly_2007_2019.csv
- Climate Change - Time Series Data/tweets_weekly_2015_2019.csv
