# Supplementary material for: A methodological approach for inferring causal relationships from opinions and news-derived events with an application to climate change
Source: PeerJ Comput Sci. 2025 Jun 19;11:e2964. doi: 10.7717/peerj-cs.2964 (PMC12193450; doi:10.7717/peerj-cs.2964)
Supplement: Supplemental Information 1 — Normalized climate change time series data with raw data files including information from tweets and natural disasters at daily and weekly frequencies for the period 2007–2019. [file peerj-cs-11-2964-s001.zip › Climate Change - Time Series Data/tweets_daily_2007_2019.csv]

date	Positive Sentiment	Negative Sentiment	Deniers	Aggressiveness	[T] Weather Extremes	[T] Importance of Human Intervention	[T] Seriousness of Gas Emissions	[T] Ideological Positions on Global Warming	[T] Impact of Resource Overconsumption	[T] Global stance	[T] Politics	[T] Significance of Pollution Awareness Events	[T] Denialist Politicians versus Science	[D] Storm	[D] Flood	[D] Extreme temperature	[D] Wildfire	[D] Drought
1/6/2007	0	1	0	1	1	0	0	0	0	0	0	0	0	0	0	0	0	0
1/7/2007	0	1	0	1	1	0	0	0	0	0	0	0	0	0	0	0	0	0
1/8/2007	0	1	0	1	0	0	0	0	1	0	0	0	0	0	0	0	0	0
1/9/2007	0	1	0	1	0	0	0	0	0	1	0	0	0	0	0	0	0	0
1/10/2007	0	0	0	1	0	0	0	0	0	1	0	0	0	0	0	0	0	0
1/11/2007	0	1	0	1	1	1	0	0	0	0	0	0	0	0	0	0	0	0
1/14/2007	1	0	0	0	1	0	0	0	0	0	0	0	0	0	0	0	0	0
1/16/2007	0	0	0	0	0	1	0	0	0	0	0	0	0	0	0	0	0	0
1/17/2007	1	0	0	1	1	0	0	0	0	1	0	0	0	0	0	0	0	0
1/18/2007	0	1	1	1	1	0	0	0	0	0	0	0	0	1	0	0	0	0
1/19/2007	1	0	0	0	0	0	0	0	0	0	0	1	0	0	0	0	0	0
1/20/2007	0	0	0	0	0	0	0	0	0	0	0	0	0	0	0	0	0	0
1/21/2007	0	0	0	0	1	0	0	0	0	1	0	0	0	0	0	0	0	0
1/22/2007	1	0	0	1	0	0	0	0	0	0	0	0	1	0	0	0	0	0
1/23/2007	0	1	0	0	0	1	0	0	0	0	0	0	0	0	0	0	0	0
1/24/2007	0	1	0	1	1	0	0	0	0	1	0	0	0	0	0	0	0	0
1/25/2007	1	0	0	1	1	0	0	0	0	0	0	0	0	0	0	0	0	0
1/26/2007	1	0	0	1	1	0	0	0	0	0	0	0	0	0	0	0	0	0
1/27/2007	0	1	0	0	0	0	0	0	0	1	0	0	0	0	0	0	0	0
1/28/2007	0	0	0	0	0	0	0	0	0	0	0	0	0	0	0	0	0	0
1/29/2007	0	0	0	0	0	0	0	0	0	0	0	0	0	0	0	0	0	0
1/30/2007	1	0	0	0	1	1	0	0	0	0	0	0	0	0	0	0	0	0
1/31/2007	0	1	0	0	0	0	0	0	0	1	0	0	0	0	0	0	0	0
2/1/2007	1	0	0	0	1	1	0	0	0	0	0	0	0	0	0	0	0	0
2/2/2007	0	0	0	1	1	1	0	0	0	0	0	0	0	0	0	0	0	0
2/3/2007	0	1	0	1	0	1	0	0	0	0	0	0	0	0	0	0	0	0
2/4/2007	1	0	0	1	0	0	0	0	0	0	0	0	0	0	0	0	0	0
2/5/2007	1	0	0	0	1	1	0	0	0	0	0	0	0	0	0	0	0	0
2/6/2007	0	0	0	0	0	1	0	0	0	0	0	0	0	0	0	0	0	0
2/7/2007	0	1	0	0	1	1	0	0	0	0	0	0	0	0	0	0	0	0
2/8/2007	0	0	1	0	1	0	0	0	0	0	0	0	0	0	0	0	0	0
2/9/2007	0	1	0	1	0	0	0	0	0	0	0	0	1	0	0	0	0	0
2/10/2007	0	0	0	0	0	0	0	0	0	0	0	0	0	0	0	0	0	0
2/11/2007	0	1	0	0	1	0	0	0	0	0	0	0	0	0	0	0	0	0
2/12/2007	0	0	0	1	0	1	0	0	0	0	0	0	0	0	0	0	0	0
2/13/2007	0	0	0	0	0	0	0	0	0	0	1	0	0	0	0	0	0	0
2/14/2007	0	1	0	0	1	0	0	0	0	0	1	0	0	0	0	0	0	0
2/15/2007	0	0	0	0	0	1	0	0	0	0	0	0	0	0	0	0	0	0
2/16/2007	0	0	0	0	0	0	0	0	0	1	0	0	0	0	0	0	0	0
2/17/2007	0	0	0	1	1	0	0	0	0	0	0	0	0	0	0	0	0	0
2/18/2007	1	0	0	0	1	0	0	0	0	1	0	0	0	0	0	0	0	0
2/19/2007	0	1	0	0	0	0	1	0	0	1	0	0	1	0	0	0	0	0
2/20/2007	0	0	0	0	0	0	0	0	0	0	0	0	0	0	0	0	0	0
2/21/2007	0	0	0	1	0	0	0	0	1	1	0	0	0	0	0	0	0	0
2/22/2007	1	0	0	0	0	0	0	0	0	1	0	0	0	0	0	0	0	0
2/23/2007	1	0	0	1	0	0	0	0	1	1	0	0	0	0	0	0	0	0
2/24/2007	0	1	0	0	1	0	0	0	0	0	0	0	0	0	0	0	0	0
2/25/2007	0	0	0	1	1	0	0	0	0	0	0	0	0	0	0	0	0	0
2/26/2007	0	0	0	0	0	0	0	0	0	0	0	0	0	0	0	0	0	0
2/27/2007	0	1	0	1	1	0	0	0	0	0	0	0	0	0	0	0	0	0
2/28/2007	0	0	0	0	1	0	0	0	0	0	0	0	0	0	0	0	0	0
3/1/2007	1	0	0	1	0	1	0	0	0	0	1	0	0	1	0	0	0	0
3/2/2007	0	1	0	0	1	1	0	0	0	0	0	0	0	1	0	0	0	0
3/3/2007	0	1	1	0	1	0	0	0	0	1	0	0	0	0	0	0	0	0
3/4/2007	0	1	0	0	0	0	0	0	0	1	0	0	0	0	0	0	0	0
3/5/2007	0	0	0	0	0	0	0	0	0	0	0	0	0	0	0	0	0	0
3/6/2007	0	1	0	1	1	0	0	0	0	0	0	0	0	0	0	0	0	0
3/7/2007	0	0	0	0	0	1	0	0	0	1	0	0	0	0	0	0	0	0
3/8/2007	0	0	0	1	1	1	0	0	0	0	0	0	0	0	0	0	0	0
3/9/2007	0	0	0	0	1	0	0	0	0	0	0	0	0	0	0	0	0	0
3/10/2007	0	0	0	0	0	0	0	0	0	0	0	0	0	0	0	0	0	0
3/11/2007	0	1	0	1	0	1	0	0	0	1	0	0	0	0	0	0	0	0
3/12/2007	0	0	0	0	0	1	0	0	0	0	0	0	0	0	0	0	0	0
3/13/2007	0	1	0	0	0	0	1	0	0	0	0	0	0	0	0	0	0	0
3/14/2007	1	0	1	1	1	0	0	0	0	0	0	0	0	0	0	0	0	0
3/15/2007	0	0	0	0	1	0	0	0	0	1	0	0	0	1	0	0	0	0
3/16/2007	0	1	0	0	1	0	0	0	0	0	0	0	0	1	0	0	0	0
3/17/2007	0	1	1	1	1	0	0	0	0	1	0	0	0	1	0	0	0	0
3/18/2007	0	0	0	0	0	0	0	0	0	0	0	0	0	0	0	0	0	0
3/19/2007	0	1	0	1	1	0	1	0	0	0	0	0	0	0	0	0	0	0
3/20/2007	0	1	0	0	1	0	0	0	0	1	0	0	0	0	0	0	0	0
3/21/2007	0	0	0	1	0	0	0	0	0	0	1	0	0	0	0	0	0	0
3/22/2007	0	0	0	1	0	0	0	0	0	1	0	0	0	0	0	0	0	0
3/23/2007	1	1	0	1	1	0	1	0	0	0	0	0	0	0	0	0	0	0
3/24/2007	0	1	0	1	1	1	0	0	0	0	0	0	1	0	0	0	0	0
3/25/2007	1	0	0	1	1	0	0	0	0	0	0	1	0	0	0	0	0	0
3/26/2007	1	0	0	0	1	0	0	0	0	0	0	0	0	0	0	0	0	0
3/27/2007	0	0	0	0	1	1	0	0	0	0	0	0	0	0	0	0	0	0
3/28/2007	0	0	0	1	0	1	0	0	0	0	0	0	0	0	0	0	0	0
3/29/2007	0	0	0	0	0	0	0	0	0	1	0	0	0	0	0	0	0	0
3/30/2007	0	1	0	1	0	0	0	0	0	0	0	0	0	0	0	0	0	0
3/31/2007	1	0	1	0	1	0	0	0	0	0	0	0	0	0	0	0	0	0
4/1/2007	0	1	0	1	1	0	0	0	0	0	0	0	0	1	0	0	0	0
4/2/2007	0	0	0	1	0	0	1	0	0	0	1	0	0	0	0	0	0	0
4/3/2007	0	1	1	0	0	0	0	0	0	0	0	0	1	0	0	0	0	0
4/4/2007	0	0	1	0	1	0	0	0	0	0	0	0	0	0	0	0	0	0
4/5/2007	0	0	0	0	1	0	0	0	0	1	0	0	0	0	0	0	0	0
4/6/2007	0	1	0	0	0	0	0	0	0	1	0	0	0	0	0	0	0	0
4/7/2007	1	0	1	0	1	0	0	0	0	0	0	0	0	0	0	0	0	0
4/8/2007	0	0	0	0	1	0	0	0	0	0	0	0	0	0	0	0	0	0
4/9/2007	0	0	1	1	1	0	0	0	0	0	0	0	0	0	0	0	0	0
4/10/2007	0	0	0	1	0	0	0	0	0	0	0	0	1	0	0	0	0	0
4/11/2007	0	0	0	1	1	0	0	0	0	0	0	0	0	0	0	0	0	0
4/12/2007	0	0	0	1	1	1	0	0	0	0	0	0	0	0	0	0	0	0
4/13/2007	0	1	0	1	1	0	0	0	0	0	0	0	0	1	0	0	0	0
4/14/2007	0	0	0	0	1	0	0	0	0	0	0	0	0	1	1	0	0	0
4/15/2007	0	0	0	1	1	0	0	0	0	0	0	0	0	1	1	0	0	0
4/16/2007	0	0	0	0	1	0	0	0	0	0	0	0	0	1	0	0	0	0
4/17/2007	1	0	0	0	1	0	0	0	0	1	0	0	0	1	0	0	0	0
4/18/2007	0	0	0	0	1	1	0	0	0	0	0	0	0	0	0	0	0	0
4/19/2007	0	1	1	1	1	0	0	0	0	0	0	0	0	0	0	0	0	0
4/20/2007	0	0	0	1	0	1	0	0	0	0	0	0	0	0	0	0	0	0
4/21/2007	1	0	0	1	1	0	0	0	1	0	0	0	0	0	0	0	0	0
4/22/2007	0	0	0	1	1	0	0	0	0	0	0	0	1	0	0	0	0	0
4/23/2007	0	0	0	1	1	0	0	0	0	0	0	0	0	0	0	0	0	0
4/24/2007	0	1	0	0	1	1	0	0	0	0	0	0	0	0	0	0	0	0
4/25/2007	0	0	0	1	0	0	0	0	0	1	0	0	1	0	0	0	0	0
4/26/2007	0	1	0	1	0	0	0	0	0	1	0	0	0	0	0	0	0	0
4/27/2007	1	1	0	1	1	0	0	0	0	0	0	0	0	0	0	0	0	0
4/28/2007	0	0	0	1	1	0	0	0	0	0	0	0	0	0	0	0	0	0
4/29/2007	0	1	0	1	0	0	0	0	0	0	0	0	1	0	0	0	0	0
4/30/2007	0	1	0	0	0	0	0	0	0	1	0	0	0	0	0	0	0	0
5/1/2007	1	0	0	0	0	0	0	0	0	0	0	0	1	0	0	0	0	0
5/2/2007	0	1	0	0	1	0	0	0	0	0	0	0	0	0	0	0	0	0
5/3/2007	0	0	0	0	0	1	0	0	0	0	0	0	0	0	0	0	0	0
5/4/2007	0	0	0	0	1	0	0	0	0	1	0	0	0	0	0	0	0	0
5/5/2007	0	0	0	0	1	0	0	0	0	0	0	0	0	0	0	0	0	0
5/6/2007	0	1	0	1	1	0	0	0	0	0	0	0	0	0	0	0	0	0
5/7/2007	0	1	0	0	1	0	0	0	0	0	0	0	0	0	0	0	0	0
5/8/2007	0	0	0	0	1	0	0	0	0	0	0	0	1	0	0	0	0	0
5/9/2007	0	0	0	1	1	0	0	0	0	0	0	0	0	0	0	0	0	0
5/10/2007	0	1	1	0	0	0	0	0	0	0	0	0	1	0	0	0	0	0
5/11/2007	1	0	0	1	1	0	0	0	0	0	0	0	0	0	0	0	0	0
5/12/2007	0	0	1	1	1	0	0	0	0	0	0	0	0	0	0	0	0	0
5/13/2007	0	1	0	0	0	1	0	0	0	0	0	0	0	0	0	0	0	0
5/14/2007	0	0	0	0	1	0	0	0	0	1	0	0	0	0	0	0	0	0
5/15/2007	0	0	0	1	1	0	0	0	0	0	0	0	0	1	0	0	0	0
5/16/2007	0	1	0	1	1	0	0	0	0	0	0	0	0	0	0	0	0	0
5/17/2007	1	1	0	0	0	0	0	0	0	0	0	0	0	0	0	0	0	0
5/18/2007	1	0	0	0	1	0	0	0	0	0	0	0	0	0	0	0	0	0
5/19/2007	0	0	1	1	0	0	0	1	1	1	0	0	0	0	0	0	0	0
5/20/2007	0	1	0	1	1	0	0	0	0	0	0	0	0	0	0	0	0	0
5/21/2007	0	0	0	1	1	1	0	0	0	0	0	0	0	0	0	0	0	0
5/22/2007	0	0	0	1	0	0	0	0	0	1	0	0	0	0	0	0	0	0
5/23/2007	0	1	0	1	1	0	0	0	0	0	0	0	1	0	0	0	0	0
5/24/2007	0	1	0	1	1	0	1	0	0	0	0	0	0	0	1	0	0	0
5/25/2007	0	0	0	0	0	0	0	0	0	0	0	0	0	0	1	0	0	0
5/26/2007	1	1	0	0	0	1	0	0	1	0	0	0	0	0	1	0	0	0
5/27/2007	1	0	1	0	0	0	0	0	0	1	0	0	0	0	0	0	0	0
5/28/2007	0	0	0	1	0	0	0	0	0	0	0	0	0	0	0	0	0	0
5/29/2007	1	0	0	1	0	1	0	0	0	0	0	0	0	0	0	0	0	0
5/30/2007	0	0	0	0	0	1	0	0	0	0	0	0	0	0	0	0	0	0
5/31/2007	0	1	0	0	0	1	0	0	0	0	1	0	0	0	0	0	0	0
6/1/2007	0	0	0	0	0	1	0	0	0	0	1	0	0	0	0	0	0	0
6/2/2007	0	0	0	0	1	0	0	0	0	1	0	0	0	0	0	0	0	0
6/3/2007	0	0	0	0	0	1	0	0	0	0	0	0	0	0	0	0	0	0
6/4/2007	0	0	0	0	0	1	0	0	0	1	0	0	0	0	0	0	0	0
6/5/2007	0	1	0	1	0	0	0	0	0	1	0	0	0	0	0	0	0	0
6/6/2007	0	1	0	0	0	1	0	0	0	0	0	0	0	1	0	0	0	0
6/7/2007	0	0	0	0	0	1	0	0	0	0	0	0	0	1	0	0	0	0
6/8/2007	0	1	0	0	1	0	0	0	0	0	0	0	0	1	0	0	0	0
6/9/2007	0	0	0	0	1	0	0	0	0	0	0	0	0	1	0	0	0	0
6/10/2007	0	1	0	1	0	1	0	0	1	0	0	0	0	1	0	0	0	0
6/11/2007	0	0	0	1	0	1	0	0	0	0	0	0	0	0	1	0	0	0
6/12/2007	0	1	1	0	0	0	0	0	0	0	0	0	0	0	1	0	0	0
6/13/2007	0	1	0	1	1	0	0	0	0	0	0	0	0	0	0	0	0	0
6/14/2007	0	1	0	1	1	0	0	0	0	0	0	0	0	0	0	0	0	0
6/15/2007	0	0	0	0	1	1	0	0	0	0	0	0	0	0	1	0	0	0
6/16/2007	1	0	0	0	0	0	0	0	0	1	0	0	0	0	1	0	0	0
6/17/2007	1	0	0	0	1	0	0	0	0	0	0	0	0	0	1	0	0	0
6/18/2007	0	0	0	0	0	0	0	0	0	0	0	0	1	0	1	0	0	0
6/19/2007	0	0	0	0	1	0	0	0	0	1	0	0	0	0	1	0	0	0
6/20/2007	0	0	0	0	0	0	0	0	0	1	0	0	0	0	1	0	0	0
6/21/2007	0	0	0	0	1	0	0	0	0	0	0	0	0	0	1	0	0	0
6/22/2007	0	0	0	1	0	0	0	0	0	0	1	0	0	0	1	0	0	0
6/23/2007	0	0	0	0	0	0	0	0	0	1	0	0	0	0	1	0	0	0
6/24/2007	1	0	0	0	0	0	1	0	0	1	0	0	0	0	1	0	0	0
6/25/2007	0	0	0	1	1	0	0	0	0	1	0	0	0	0	1	0	0	0
6/26/2007	0	1	0	0	1	1	0	0	0	0	0	0	0	0	1	0	0	0
6/27/2007	0	1	0	1	1	0	0	0	0	0	0	0	0	0	1	0	0	0
6/28/2007	0	0	0	1	0	0	1	0	0	0	0	0	0	0	1	0	0	0
6/29/2007	0	1	0	1	1	0	0	0	0	0	1	0	0	0	1	0	0	0
6/30/2007	0	1	0	0	0	0	0	0	1	0	0	0	0	0	1	0	0	0
7/1/2007	0	0	0	0	1	1	0	0	1	0	0	0	0	0	1	0	0	0
7/2/2007	0	1	0	0	1	0	0	0	0	0	0	0	0	0	1	0	0	0
7/3/2007	0	0	0	0	0	0	1	0	0	0	0	0	0	0	1	0	0	0
7/4/2007	0	0	0	0	1	0	0	0	0	1	0	0	0	0	1	0	0	0
7/5/2007	0	1	0	1	1	0	0	0	0	0	0	0	0	0	1	0	0	0
7/6/2007	0	0	0	1	1	0	0	0	0	0	0	0	0	0	1	0	0	0
7/7/2007	1	0	0	0	0	0	0	0	0	0	0	0	0	0	1	0	0	0
7/8/2007	0	1	0	1	1	0	0	0	0	0	0	0	0	0	1	0	0	0
7/9/2007	0	0	0	1	1	0	0	0	0	0	0	0	0	0	1	0	0	0
7/10/2007	0	1	0	0	0	0	0	0	0	0	0	0	0	0	1	0	0	0
7/11/2007	0	1	1	0	0	0	0	0	0	0	0	0	0	0	1	0	0	0
7/12/2007	0	0	1	1	0	0	0	0	0	0	0	0	1	0	1	0	0	0
7/13/2007	0	0	1	0	0	1	0	0	0	0	0	0	1	0	1	0	0	0
7/14/2007	0	0	0	0	1	1	0	0	0	0	0	0	0	0	1	0	0	0
7/15/2007	1	0	0	1	1	0	0	0	0	0	0	0	0	0	1	0	0	0
7/16/2007	0	0	0	0	0	1	0	0	0	0	0	0	1	0	1	0	0	0
7/17/2007	0	0	0	0	1	1	0	0	0	0	0	0	0	0	1	0	0	0
7/18/2007	0	1	0	1	0	0	0	0	0	1	0	0	0	0	1	0	0	0
7/19/2007	1	0	0	0	1	0	0	0	0	0	0	0	0	0	1	0	0	0
7/20/2007	0	0	0	1	1	0	0	0	0	0	1	0	0	0	1	0	0	0
7/21/2007	0	1	0	1	1	0	0	0	0	0	0	0	0	0	1	0	0	0
7/22/2007	1	0	0	0	1	0	0	0	0	0	0	0	0	0	1	0	0	0
7/23/2007	0	0	0	1	1	0	1	0	0	0	0	0	0	0	1	0	0	0
7/24/2007	0	0	0	1	0	0	0	0	0	0	0	0	0	0	1	0	0	0
7/25/2007	0	0	0	1	0	0	0	0	0	1	0	0	0	0	1	0	0	0
7/26/2007	0	0	1	1	1	0	0	0	0	0	0	0	0	0	1	0	0	0
7/27/2007	1	0	0	0	1	0	0	0	0	0	0	0	0	0	1	0	0	0
7/28/2007	1	0	0	1	0	0	0	0	0	0	0	0	0	0	1	0	0	0
7/29/2007	0	0	0	0	0	0	0	0	0	0	0	0	0	0	1	0	0	0
7/30/2007	0	1	1	0	0	0	0	0	0	1	0	0	0	0	1	0	0	0
7/31/2007	0	0	0	0	0	1	0	0	0	0	0	0	0	0	1	0	0	0
8/1/2007	1	0	0	1	1	0	0	0	0	0	0	0	0	0	1	0	0	0
8/2/2007	0	1	0	0	1	1	0	0	0	0	0	0	0	0	1	0	0	0
8/3/2007	0	0	0	0	1	0	0	0	0	0	0	0	0	0	1	0	0	0
8/4/2007	0	0	0	0	0	1	0	0	0	1	0	0	0	0	0	0	0	0
8/5/2007	0	1	1	1	1	0	0	1	0	0	0	0	0	0	1	0	0	0
8/6/2007	0	1	0	0	0	1	0	0	0	0	0	0	0	0	1	0	0	0
8/7/2007	0	0	0	0	1	1	0	0	0	0	0	0	0	0	1	0	0	0
8/8/2007	0	0	0	0	1	0	0	0	0	0	0	0	0	0	0	0	0	0
8/9/2007	0	0	0	0	1	0	0	0	0	0	0	0	0	0	1	0	0	0
8/10/2007	0	0	0	1	1	0	0	0	0	0	0	0	0	0	1	0	0	0
8/11/2007	0	1	1	1	1	0	0	0	0	0	0	0	1	0	1	0	0	0
8/12/2007	0	1	0	0	0	1	0	0	0	0	0	0	0	0	1	0	0	0
8/13/2007	0	0	0	0	0	1	0	0	0	0	0	0	0	0	0	0	0	0
8/14/2007	0	0	0	1	1	0	0	0	0	0	0	0	1	0	0	0	0	0
8/15/2007	0	0	0	0	0	0	0	0	0	0	0	0	0	0	0	0	0	0
8/16/2007	0	1	0	1	1	0	0	0	0	1	0	0	0	0	0	0	0	0
8/17/2007	0	1	1	0	1	1	0	0	0	1	0	0	0	0	0	0	0	0
8/18/2007	0	0	0	0	1	1	0	0	0	0	0	0	0	1	0	0	0	0
8/19/2007	0	0	1	0	0	0	0	0	0	1	0	0	0	1	0	0	0	0
8/20/2007	0	0	0	1	1	0	0	0	0	0	0	0	0	1	0	0	0	0
8/21/2007	0	1	0	1	1	0	0	0	0	0	0	0	0	1	0	0	0	0
8/22/2007	0	1	1	1	1	0	0	0	0	0	0	0	0	0	0	0	0	0
8/23/2007	0	0	0	1	1	0	0	0	0	0	0	0	0	0	0	0	0	0
8/24/2007	0	0	0	1	1	1	0	0	0	0	0	0	0	0	0	0	0	0
8/25/2007	0	0	0	1	1	0	0	0	0	1	0	0	0	0	0	0	0	0
8/26/2007	0	0	0	1	1	0	0	0	0	0	0	0	0	0	0	0	0	0
8/27/2007	0	0	0	1	0	1	0	0	0	0	0	0	0	0	0	0	0	0
8/28/2007	0	0	0	1	0	1	0	0	0	0	0	0	0	0	0	0	0	0
8/29/2007	0	1	0	1	1	1	0	0	0	0	0	0	0	0	0	0	0	0
8/30/2007	0	0	0	0	1	0	0	0	0	1	0	0	0	0	0	0	0	0
8/31/2007	0	0	0	1	0	0	0	1	0	0	0	0	0	0	0	0	0	0
9/1/2007	0	0	0	0	0	0	1	0	0	0	0	0	0	0	0	0	0	0
9/2/2007	0	0	0	0	0	1	0	0	0	1	0	0	0	0	0	0	0	0
9/3/2007	0	0	0	0	0	1	0	0	0	0	0	0	0	0	0	0	0	0
9/4/2007	1	0	0	0	0	0	0	0	0	1	0	0	0	0	0	0	0	0
9/5/2007	0	0	0	1	0	1	0	0	0	1	0	0	0	0	0	0	0	0
9/6/2007	0	1	0	0	0	1	0	0	0	0	0	0	0	0	0	0	0	0
9/7/2007	0	0	0	0	1	1	0	0	0	0	0	0	0	0	0	0	0	0
9/8/2007	0	0	0	0	0	1	0	0	0	0	0	0	0	0	0	0	0	0
9/9/2007	0	0	0	0	0	0	0	0	0	1	0	0	0	0	0	0	0	0
9/10/2007	0	1	1	1	1	0	0	0	0	0	0	0	0	0	0	0	0	0
9/11/2007	0	1	0	1	0	0	0	0	0	1	0	0	0	0	0	0	0	0
9/12/2007	0	0	0	1	0	1	0	0	0	1	0	0	0	0	0	0	0	0
9/13/2007	0	1	0	1	1	0	0	0	0	1	0	0	0	0	0	0	0	0
9/14/2007	0	1	0	1	0	0	0	0	0	0	1	0	0	0	0	0	0	0
9/15/2007	1	0	0	1	0	1	0	0	0	0	0	0	0	0	0	0	0	0
9/16/2007	0	0	0	0	1	1	0	0	0	0	0	0	0	0	0	0	0	0
9/17/2007	0	1	1	1	1	1	0	0	0	0	0	0	0	0	0	0	0	0
9/18/2007	0	0	0	1	1	0	0	0	0	0	0	0	0	0	0	0	0	0
9/19/2007	0	0	0	0	0	0	0	0	0	1	0	0	0	0	0	0	0	0
9/20/2007	0	0	0	0	0	0	0	0	1	0	0	0	1	1	0	0	0	0
9/21/2007	0	1	0	0	0	0	0	0	0	1	0	0	0	0	0	0	0	0
9/22/2007	0	1	0	1	0	1	0	0	0	1	0	0	0	0	1	0	0	0
9/23/2007	0	0	0	0	1	0	0	0	0	1	0	0	0	0	1	0	0	0
9/24/2007	0	0	0	0	0	1	0	0	0	1	0	0	0	0	1	0	0	0
9/25/2007	0	0	0	0	0	0	0	0	0	1	0	0	0	0	1	0	0	0
9/26/2007	0	0	0	0	1	0	1	0	0	0	0	0	0	0	1	0	0	0
9/27/2007	0	0	0	0	0	1	0	0	0	0	0	0	0	0	1	0	0	0
9/28/2007	0	1	0	0	0	0	0	0	0	1	1	0	0	0	1	0	0	0
9/29/2007	0	1	0	1	1	1	0	0	0	1	0	0	0	0	1	0	0	0
9/30/2007	0	0	0	1	1	0	0	0	0	0	0	0	1	0	1	0	0	0
10/1/2007	0	0	0	0	0	1	0	0	0	0	0	0	0	0	1	0	0	0
10/2/2007	0	0	0	1	1	0	0	0	0	0	0	0	0	0	1	0	0	0
10/3/2007	0	0	0	1	1	0	0	0	0	0	0	0	0	0	1	0	0	0
10/4/2007	0	0	1	0	1	0	0	0	0	0	0	0	0	0	0	0	0	0
10/5/2007	0	0	0	1	1	0	0	0	0	1	0	0	0	0	0	0	0	0
10/6/2007	1	1	0	0	1	0	0	0	0	0	0	0	0	0	0	0	0	0
10/7/2007	1	0	0	1	1	0	0	0	0	0	0	0	0	0	0	0	0	0
10/8/2007	0	0	0	1	1	0	0	0	0	0	0	0	0	0	0	0	0	0
10/9/2007	0	0	0	1	1	0	0	0	0	0	0	0	0	0	0	0	0	0
10/10/2007	0	0	1	0	1	0	0	0	0	0	0	0	0	0	0	0	0	0
10/11/2007	0	1	0	0	1	0	0	0	0	0	0	0	0	0	0	0	0	0
10/12/2007	0	0	0	1	0	1	0	0	0	0	0	0	0	0	0	0	0	0
10/13/2007	0	0	1	0	0	0	0	0	0	1	0	0	0	0	0	0	0	0
10/14/2007	0	1	0	1	0	0	0	0	0	1	0	0	0	0	0	0	0	0
10/15/2007	0	0	0	0	1	0	0	0	0	0	0	0	0	0	0	0	0	0
10/16/2007	0	0	0	1	1	1	0	0	0	0	0	0	0	0	0	0	0	0
10/17/2007	0	1	0	0	1	0	0	0	0	1	0	0	0	0	0	0	0	0
10/18/2007	1	0	0	0	1	0	0	0	0	0	0	0	0	0	0	0	0	0
10/19/2007	1	0	1	0	1	0	0	0	0	0	0	0	0	0	0	0	0	0
10/20/2007	0	0	0	1	1	0	0	0	0	0	0	0	0	0	0	0	0	0
10/21/2007	1	0	0	0	1	0	0	0	0	0	0	0	0	0	0	0	1	0
10/22/2007	0	0	0	0	1	0	0	0	0	0	0	0	0	0	0	0	1	0
10/23/2007	0	0	0	1	0	0	1	0	0	1	0	0	0	0	0	0	1	0
10/24/2007	0	0	0	1	1	1	0	0	0	0	0	0	0	0	0	0	1	0
10/25/2007	0	0	0	0	1	0	0	0	0	1	0	0	0	0	0	0	0	0
10/26/2007	0	0	0	0	1	0	0	0	0	1	0	0	0	0	0	0	0	0
10/27/2007	0	0	1	1	1	0	0	0	0	0	0	0	0	0	0	0	0	0
10/28/2007	0	0	0	0	1	0	0	0	0	1	0	0	0	0	0	0	0	0
10/29/2007	0	1	0	0	1	0	0	0	0	1	0	0	0	0	0	0	0	0
10/30/2007	0	1	0	0	1	0	0	0	0	1	0	0	0	0	0	0	0	0
10/31/2007	0	1	0	1	1	0	0	0	0	0	0	0	0	0	0	0	0	0
11/1/2007	0	0	0	1	0	0	1	0	0	1	0	0	0	0	0	0	0	0
11/2/2007	1	0	0	1	0	0	0	0	0	0	0	0	0	0	0	0	0	0
11/3/2007	1	0	0	1	1	0	0	0	0	0	0	0	0	0	0	0	0	0
11/4/2007	0	0	0	1	1	0	0	0	0	0	1	0	0	0	0	0	0	0
11/5/2007	0	1	1	1	0	0	0	0	0	1	0	0	0	0	0	0	0	0
11/6/2007	0	0	0	0	0	0	0	0	0	0	0	0	0	0	0	0	0	0
11/7/2007	0	0	0	0	1	0	0	0	0	1	0	0	0	0	0	0	0	0
11/8/2007	0	1	0	0	0	0	0	0	0	0	0	0	0	0	0	0	0	0
11/9/2007	0	0	0	0	0	0	0	0	0	1	0	0	0	0	0	0	0	0
11/10/2007	1	0	0	0	1	0	0	0	0	0	0	0	0	0	0	0	0	0
11/11/2007	0	0	0	0	1	1	0	0	0	0	0	0	0	0	0	0	0	0
11/12/2007	0	0	0	0	1	0	0	0	0	1	0	0	0	1	0	0	0	0
11/13/2007	1	0	0	0	1	0	0	0	0	0	0	0	0	1	0	0	0	0
11/14/2007	0	1	0	1	1	0	0	0	0	0	0	0	0	1	0	0	0	0
11/15/2007	0	0	0	0	1	0	0	0	0	1	0	0	0	1	0	0	0	0
11/16/2007	0	0	0	0	1	0	0	0	0	1	0	0	0	1	0	0	0	0
11/17/2007	0	0	0	0	0	1	0	0	0	1	0	0	0	1	0	0	0	0
11/18/2007	0	1	0	0	0	1	0	0	0	1	0	0	0	1	0	0	0	0
11/19/2007	0	0	0	0	0	1	0	0	0	0	0	0	0	1	0	0	0	0
11/20/2007	0	0	0	1	0	0	0	0	0	0	0	0	0	0	0	0	0	0
11/21/2007	1	0	0	0	1	1	0	0	0	0	0	0	0	0	0	0	0	0
11/22/2007	0	1	0	1	1	0	0	0	0	0	0	0	0	0	0	0	0	0
11/23/2007	0	0	0	0	1	1	0	0	0	1	0	0	0	0	0	0	0	0
11/24/2007	0	0	0	0	0	1	0	0	0	0	0	0	0	0	0	0	0	0
11/25/2007	0	0	0	1	0	1	0	0	0	1	0	0	0	0	0	0	0	0
11/26/2007	0	0	0	0	0	1	0	0	0	0	0	0	0	0	0	0	0	0
11/27/2007	0	1	0	0	0	0	0	0	0	1	0	0	0	0	0	0	0	0
11/28/2007	0	0	0	0	0	1	0	0	0	1	0	0	0	0	0	0	0	0
11/29/2007	1	0	0	0	0	0	0	0	0	1	0	0	0	0	0	0	0	0
11/30/2007	0	1	0	0	1	1	0	0	0	0	0	0	0	0	0	0	0	0
12/1/2007	0	1	1	1	1	1	0	0	0	0	0	0	0	0	0	0	0	0
12/2/2007	0	0	0	0	0	1	0	0	0	0	0	0	0	0	0	0	0	0
12/3/2007	0	0	0	0	0	1	0	0	0	0	0	0	0	0	0	0	0	0
12/4/2007	1	0	0	0	0	1	0	0	0	0	0	0	0	0	0	0	0	0
12/5/2007	0	0	0	0	1	0	0	0	0	0	0	0	0	0	0	0	0	0
12/6/2007	0	0	0	0	1	0	0	0	0	0	0	0	0	0	0	0	0	0
12/7/2007	0	0	0	0	0	1	0	0	0	1	0	0	0	0	0	0	0	0
12/8/2007	0	0	0	0	0	1	0	0	0	0	0	0	0	0	0	0	0	0
12/9/2007	0	1	0	0	1	0	0	0	0	0	0	0	0	0	0	0	0	0
12/10/2007	0	0	0	0	0	1	0	0	0	0	0	0	0	0	0	0	0	0
12/11/2007	0	0	0	0	0	1	0	0	0	1	0	0	0	0	0	0	0	0
12/12/2007	0	1	0	0	1	1	0	0	0	0	0	0	0	0	0	0	0	0
12/13/2007	0	0	0	0	0	1	0	0	0	0	0	0	0	0	0	0	0	0
12/14/2007	0	0	0	1	1	1	0	0	0	0	0	0	0	0	0	0	0	0
12/15/2007	0	0	0	0	0	1	0	0	0	0	0	0	0	0	0	0	0	0
12/16/2007	0	0	0	0	0	1	0	0	0	0	0	0	0	0	0	0	0	0
12/17/2007	0	0	0	0	1	0	0	0	0	0	0	0	0	0	0	0	0	0
12/18/2007	1	0	0	0	1	0	0	0	0	0	0	0	0	0	0	0	0	0
12/19/2007	0	1	0	0	1	0	1	0	0	0	0	0	0	0	0	0	0	0
12/20/2007	0	1	1	1	1	0	0	0	0	0	0	0	0	0	0	0	0	0
12/21/2007	0	0	1	1	1	0	0	0	0	1	0	0	0	0	0	0	0	0
12/22/2007	0	0	0	0	1	1	0	0	0	0	0	0	0	0	0	0	0	0
12/23/2007	0	0	1	0	1	0	0	0	0	0	0	0	0	0	0	0	0	0
12/24/2007	0	0	0	1	1	1	0	0	0	0	0	0	0	0	0	0	0	0
12/25/2007	0	0	0	1	1	0	0	0	0	0	0	0	0	0	1	0	0	0
12/26/2007	0	0	0	0	0	0	1	0	0	1	0	0	0	0	1	0	0	0
12/27/2007	1	0	0	0	1	0	0	0	0	1	0	0	0	0	1	0	0	0
12/28/2007	0	0	1	1	1	0	0	0	0	0	0	0	0	0	1	0	0	0
12/29/2007	0	1	0	1	1	0	0	0	0	0	0	0	0	0	0	0	0	0
12/30/2007	0	0	0	0	1	0	0	0	0	1	0	0	1	0	0	0	0	0
12/31/2007	0	1	0	0	1	0	1	0	0	0	0	0	0	0	0	0	0	0
1/1/2008	0	0	0	0	0	0	0	0	0	0	1	0	0	0	0	0	0	0
1/2/2008	0	0	0	1	1	0	0	0	0	0	0	0	0	0	0	0	0	0
1/3/2008	0	0	0	1	1	0	0	0	0	0	0	0	0	0	0	0	0	0
1/4/2008	0	0	0	0	1	0	0	0	0	1	0	0	0	0	0	0	0	0
1/5/2008	0	1	1	1	1	0	0	0	0	0	0	0	0	0	0	0	0	0
1/6/2008	0	0	0	1	1	0	0	1	0	0	0	0	0	0	0	0	0	0
1/7/2008	0	0	0	0	1	0	0	0	0	0	0	0	0	0	0	0	0	0
1/8/2008	0	0	0	1	1	0	0	0	0	0	0	0	0	0	0	0	0	0
1/9/2008	0	1	0	0	0	0	0	0	0	0	1	0	0	0	0	0	0	0
1/10/2008	0	0	0	1	1	0	0	0	0	1	0	0	0	0	0	1	0	0
1/11/2008	0	0	1	0	1	0	0	0	0	0	0	0	0	0	0	1	0	0
1/12/2008	0	0	0	0	1	0	0	0	0	0	0	0	0	0	0	1	0	0
1/13/2008	0	0	0	0	1	1	0	0	0	0	0	0	0	0	0	1	0	0
1/14/2008	0	0	0	0	1	0	0	0	0	1	0	0	0	0	0	1	0	0
1/15/2008	0	1	0	1	1	0	0	0	0	0	0	0	0	0	0	1	0	0
1/16/2008	0	1	0	0	1	0	0	0	0	1	0	0	0	0	0	1	0	0
1/17/2008	0	0	0	0	1	0	0	0	0	1	0	0	0	0	0	1	0	0
1/18/2008	0	1	0	1	1	0	0	0	0	1	0	0	0	0	0	1	0	0
1/19/2008	0	0	0	1	1	1	0	0	0	0	0	0	0	0	0	1	0	0
1/20/2008	0	0	0	1	1	1	0	0	0	0	0	0	0	0	0	1	0	0
1/21/2008	0	1	0	0	0	1	0	0	0	0	0	0	0	0	0	1	0	0
1/22/2008	0	1	0	0	1	1	0	0	0	1	0	0	0	0	0	1	0	0
1/23/2008	0	1	0	0	0	1	0	0	0	0	0	0	0	0	0	1	0	0
1/24/2008	0	0	0	0	1	1	0	0	0	0	0	0	0	0	0	1	0	0
1/25/2008	0	0	0	0	0	1	0	0	0	0	0	0	0	0	0	1	0	0
1/26/2008	0	0	0	0	1	0	0	0	0	0	0	0	0	0	0	1	0	0
1/27/2008	0	1	0	0	0	0	0	0	0	0	0	1	0	0	0	1	0	0
1/28/2008	0	1	0	0	1	0	0	0	0	1	0	0	0	0	0	1	0	0
1/29/2008	0	0	0	1	1	0	0	0	0	0	0	0	0	1	0	1	0	0
1/30/2008	0	1	0	0	1	0	0	0	0	0	0	0	0	1	0	1	0	0
1/31/2008	0	1	0	1	1	0	0	0	0	0	0	0	0	0	0	1	0	0
2/1/2008	0	0	0	0	1	1	0	0	0	0	0	0	0	0	0	1	0	0
2/2/2008	0	1	0	1	1	0	0	0	0	0	0	0	0	0	0	1	0	0
2/3/2008	0	0	0	1	0	0	0	0	0	0	0	0	0	0	0	1	0	0
2/4/2008	0	0	0	0	1	0	0	0	0	0	0	0	0	0	0	1	0	0
2/5/2008	0	0	0	0	1	0	0	0	0	1	0	0	0	1	0	1	0	0
2/6/2008	0	0	0	0	1	0	0	0	0	0	0	0	0	1	0	0	0	0
2/7/2008	0	0	1	0	1	0	0	0	0	1	0	0	0	0	0	0	0	0
2/8/2008	0	0	0	0	0	0	0	0	0	0	0	0	0	0	0	0	0	0
2/9/2008	0	0	0	0	0	0	0	0	0	0	1	0	0	0	0	0	0	0
2/10/2008	1	0	0	0	1	0	0	0	0	1	0	0	0	0	0	0	0	0
2/11/2008	0	0	0	0	1	1	0	0	0	0	0	0	0	0	0	0	0	0
2/12/2008	0	0	0	0	1	0	0	0	0	1	0	0	0	0	0	0	0	0
2/13/2008	0	1	0	0	1	0	0	0	0	0	0	0	0	0	0	0	0	0
2/14/2008	0	0	0	0	1	0	0	0	0	0	0	0	0	0	0	0	0	0
2/15/2008	0	0	0	0	0	1	0	0	0	0	0	0	0	0	0	0	0	0
2/16/2008	0	1	0	1	1	0	0	0	0	0	0	0	0	0	0	0	0	0
2/17/2008	0	0	0	0	1	0	0	0	0	1	0	0	0	0	0	0	0	0
2/18/2008	0	1	0	0	1	0	0	0	0	1	0	0	0	0	0	0	0	0
2/19/2008	0	0	0	1	1	0	0	0	0	0	0	0	0	0	0	0	0	0
2/20/2008	0	1	0	0	1	1	0	0	0	0	0	0	0	0	0	0	0	0
2/21/2008	0	1	0	1	1	0	0	0	0	1	0	0	0	0	0	0	0	0
2/22/2008	0	1	0	0	1	0	0	0	0	1	0	0	0	0	0	0	0	0
2/23/2008	0	1	0	1	0	0	0	0	0	1	0	0	0	0	0	0	0	0
2/24/2008	0	0	0	1	1	0	0	0	0	0	0	0	0	0	0	0	0	0
2/25/2008	0	1	0	1	0	1	0	0	0	0	0	0	0	0	0	0	0	0
2/26/2008	0	1	0	1	0	1	0	0	0	0	0	0	0	0	0	0	0	0
2/27/2008	0	1	0	1	1	1	0	0	0	0	0	0	0	0	0	0	0	0
2/28/2008	0	1	0	0	1	0	0	0	0	0	0	0	0	0	0	0	0	0
2/29/2008	0	0	0	0	1	0	0	0	0	0	0	0	0	1	0	0	0	0
3/1/2008	0	1	0	1	1	0	0	0	0	0	0	0	0	1	0	0	0	0
3/2/2008	0	1	0	0	1	0	0	0	0	0	0	0	0	1	0	0	0	0
3/3/2008	1	0	0	1	1	0	0	0	0	0	0	0	0	0	0	0	0	0
3/4/2008	0	1	1	1	1	0	0	0	0	0	0	0	0	0	0	0	0	0
3/5/2008	0	0	0	0	1	1	0	0	0	0	0	0	0	0	0	0	0	0
3/6/2008	0	0	0	1	1	0	0	0	0	0	0	0	0	0	0	0	0	0
3/7/2008	0	0	0	0	1	0	0	0	0	1	0	0	0	0	0	0	0	0
3/8/2008	0	0	1	1	1	0	0	0	0	0	0	0	0	0	0	0	0	0
3/9/2008	0	1	0	0	1	0	0	0	0	1	0	0	0	0	0	0	0	0
3/10/2008	0	0	0	1	0	0	0	0	0	1	0	0	0	0	0	0	0	0
3/11/2008	0	1	0	0	1	0	0	0	0	1	0	0	0	0	0	0	0	0
3/12/2008	0	0	0	0	0	1	0	0	0	0	0	0	0	0	0	0	0	0
3/13/2008	0	0	0	0	0	0	0	0	0	0	0	0	0	0	0	0	0	0
3/14/2008	0	0	0	0	0	1	0	0	0	0	0	0	0	1	0	0	0	0
3/15/2008	0	0	0	0	0	1	0	0	0	0	0	0	0	0	0	0	0	0
3/16/2008	0	0	0	0	0	1	0	0	0	0	0	0	0	0	0	0	0	0
3/17/2008	0	0	0	0	1	0	0	0	0	1	0	0	0	0	0	0	0	0
3/18/2008	0	0	0	0	0	0	0	0	0	1	0	0	0	0	0	0	0	0
3/19/2008	0	0	0	0	1	0	0	0	0	0	0	0	0	0	0	0	0	0
3/20/2008	0	0	1	0	1	0	0	0	0	0	0	0	0	0	0	0	0	0
3/21/2008	0	0	0	0	1	0	0	0	0	0	0	0	0	0	0	0	0	0
3/22/2008	0	0	0	1	1	0	0	0	0	1	0	0	0	0	0	0	0	0
3/23/2008	0	0	1	1	1	0	0	0	0	0	0	0	0	0	0	0	0	0
3/24/2008	0	0	0	0	1	0	0	0	0	0	0	0	0	0	0	0	0	0
3/25/2008	0	1	0	0	1	0	0	0	0	1	0	0	0	0	0	0	0	0
3/26/2008	0	1	0	0	1	0	0	0	0	0	0	0	0	0	0	0	0	0
3/27/2008	0	0	1	1	1	0	0	0	0	0	0	0	0	0	0	0	0	0
3/28/2008	0	0	1	0	1	0	0	0	0	0	0	0	0	0	0	0	0	0
3/29/2008	0	1	0	0	1	1	0	0	0	0	0	0	0	0	0	0	0	0
3/30/2008	0	0	1	1	1	0	1	0	0	0	0	0	0	0	0	0	0	0
3/31/2008	0	0	0	1	1	0	0	0	0	0	0	0	0	0	0	0	0	0
4/1/2008	0	0	0	1	0	1	0	0	0	0	0	0	0	0	0	0	0	0
4/2/2008	0	1	0	1	1	0	0	0	0	0	0	0	0	0	0	0	0	0
4/3/2008	0	1	0	1	0	0	0	0	0	1	0	0	0	0	0	0	0	0
4/4/2008	0	1	0	0	1	0	0	0	0	0	0	0	0	0	0	0	0	0
4/5/2008	0	0	0	0	1	0	0	0	0	1	0	0	0	0	0	0	0	0
4/6/2008	0	1	0	0	1	0	0	0	0	0	0	0	0	0	0	0	0	0
4/7/2008	0	0	0	0	1	0	0	0	0	1	0	0	0	0	0	0	0	0
4/8/2008	0	0	0	0	0	0	0	0	0	1	0	0	0	0	0	0	0	0
4/9/2008	0	0	0	0	1	0	0	0	0	1	0	0	0	1	0	0	0	0
4/10/2008	0	0	0	0	0	0	0	0	0	1	0	0	0	1	0	0	0	0
4/11/2008	0	0	0	1	1	0	0	0	0	0	0	0	0	1	0	0	0	0
4/12/2008	1	0	0	1	1	0	0	0	0	0	0	0	0	0	0	0	0	0
4/13/2008	0	1	0	1	1	0	0	0	0	0	0	0	0	0	0	0	0	0
4/14/2008	0	0	0	0	1	0	0	0	0	1	0	0	0	0	0	0	0	0
4/15/2008	0	0	0	0	1	0	0	0	0	1	0	0	0	0	0	0	0	0
4/16/2008	0	0	0	1	1	0	0	0	0	0	0	0	0	0	0	0	0	0
4/17/2008	0	0	0	1	1	0	0	0	0	1	0	0	0	0	0	0	0	0
4/18/2008	0	0	0	1	1	0	0	0	0	0	0	0	0	0	0	0	0	0
4/19/2008	0	0	1	1	1	0	0	0	0	0	0	0	0	0	0	0	0	0
4/20/2008	0	0	0	0	1	0	0	0	0	0	0	0	0	0	0	0	0	0
4/21/2008	0	0	0	1	1	0	0	0	0	0	0	0	0	0	0	0	0	0
4/22/2008	0	0	0	0	1	0	0	0	0	0	0	0	0	0	0	0	0	0
4/23/2008	0	0	0	1	1	0	0	0	0	1	0	0	0	0	0	0	0	0
4/24/2008	0	0	0	1	1	0	0	0	0	0	0	0	0	0	0	0	0	0
4/25/2008	0	0	0	0	1	0	0	0	0	0	0	0	1	0	0	0	0	0
4/26/2008	0	1	0	1	1	0	0	0	0	0	0	0	0	0	0	0	0	0
4/27/2008	1	0	1	1	1	0	0	0	0	0	0	0	0	0	0	0	0	0
4/28/2008	0	0	0	0	1	0	0	0	0	0	0	0	0	0	0	0	0	0
4/29/2008	0	1	0	1	1	0	0	0	0	0	0	0	0	0	0	0	0	0
4/30/2008	0	0	0	0	1	0	0	0	0	0	0	0	0	0	0	0	0	0
5/1/2008	0	0	0	0	1	0	0	0	0	0	0	0	0	0	0	0	0	0
5/2/2008	0	0	0	0	1	0	0	0	0	0	0	0	0	1	0	0	0	0
5/3/2008	0	0	0	1	1	0	0	0	0	0	0	0	0	1	0	0	0	0
5/4/2008	0	0	0	0	1	0	1	0	0	0	0	0	0	0	0	0	0	0
5/5/2008	0	0	0	1	1	0	0	0	0	1	0	0	0	0	0	0	0	0
5/6/2008	0	1	0	1	1	0	0	0	0	0	0	0	0	0	0	0	0	0
5/7/2008	0	0	0	0	1	0	0	0	0	1	0	0	0	0	0	0	0	0
5/8/2008	0	0	0	0	1	0	0	0	0	0	0	0	0	0	0	0	0	0
5/9/2008	0	0	0	0	1	0	0	0	0	1	0	0	0	0	0	0	0	0
5/10/2008	0	1	0	0	1	0	0	0	0	1	0	0	0	0	0	0	0	0
5/11/2008	0	0	0	1	1	0	0	0	0	0	0	0	0	0	0	0	0	0
5/12/2008	0	0	0	1	1	0	0	0	0	0	0	0	0	0	0	0	0	0
5/13/2008	0	0	1	0	1	0	0	0	0	0	0	0	0	0	0	0	0	0
5/14/2008	0	0	0	0	1	0	0	0	0	0	0	0	0	1	0	0	0	0
5/15/2008	0	0	0	1	1	0	0	0	0	1	0	0	0	0	0	0	0	0
5/16/2008	0	0	0	0	1	0	0	0	0	0	0	0	0	0	0	0	0	0
5/17/2008	0	0	0	1	1	0	0	0	0	0	0	0	0	0	0	0	0	0
5/18/2008	0	0	0	1	1	0	0	0	0	0	0	0	0	1	0	0	0	0
5/19/2008	0	0	0	0	0	0	0	0	0	1	0	0	0	0	0	0	0	0
5/20/2008	1	0	0	1	1	0	0	0	0	0	0	0	0	0	0	0	0	0
5/21/2008	0	0	0	1	1	0	0	0	0	0	0	0	0	0	0	0	0	0
5/22/2008	0	1	0	1	1	0	0	0	0	0	0	0	0	0	0	0	0	0
5/23/2008	0	1	0	0	1	0	0	0	0	0	0	0	0	0	0	0	0	0
5/24/2008	0	1	0	0	1	0	0	0	0	0	0	0	0	0	0	0	0	0
5/25/2008	0	0	0	1	1	0	0	0	0	0	0	0	0	0	0	0	0	0
5/26/2008	0	0	0	0	1	0	0	0	0	0	0	0	0	0	0	0	0	0
5/27/2008	0	1	0	0	1	0	0	0	0	0	0	0	0	0	0	0	0	0
5/28/2008	0	0	0	1	1	0	0	0	0	0	0	0	0	0	0	0	0	0
5/29/2008	0	0	0	0	1	0	0	0	0	1	0	0	0	0	0	0	0	0
5/30/2008	0	0	0	0	0	0	0	0	0	0	0	0	0	0	0	0	0	0
5/31/2008	0	1	1	1	1	0	0	0	0	0	0	0	1	0	0	0	0	0
6/1/2008	0	1	0	0	1	0	0	0	0	0	0	0	0	0	0	0	0	0
6/2/2008	0	0	0	1	1	0	0	0	0	0	0	0	0	0	0	0	0	0
6/3/2008	0	0	0	0	1	0	0	0	0	0	0	0	0	0	0	0	0	0
6/4/2008	0	0	0	1	0	0	0	0	0	1	0	0	0	0	0	0	0	0
6/5/2008	0	0	0	0	1	0	0	0	0	0	0	0	0	0	0	0	0	0
6/6/2008	0	1	0	0	1	0	0	0	0	0	1	0	0	0	0	0	0	0
6/7/2008	0	0	0	0	1	0	0	0	0	0	0	0	0	0	0	0	0	0
6/8/2008	0	0	0	1	1	0	0	0	0	0	0	0	0	0	0	0	0	0
6/9/2008	0	0	0	1	1	0	0	0	0	0	0	0	0	0	1	0	0	0
6/10/2008	0	0	0	1	1	0	0	0	0	0	0	0	0	0	1	0	0	0
6/11/2008	0	0	0	0	1	0	0	0	0	1	0	0	0	0	1	0	0	0
6/12/2008	0	0	0	0	1	0	0	0	0	1	0	0	0	0	1	0	0	0
6/13/2008	0	0	0	0	1	1	0	0	0	0	0	0	0	0	1	0	0	0
6/14/2008	0	0	0	0	1	1	0	0	0	0	0	0	0	0	1	0	0	0
6/15/2008	1	0	0	1	1	0	0	0	0	0	0	0	0	0	1	0	0	0
6/16/2008	0	0	0	0	1	0	0	0	0	0	0	0	0	0	1	0	0	0
6/17/2008	0	0	0	1	0	0	0	0	0	1	0	0	0	0	1	0	0	0
6/18/2008	0	0	0	0	0	0	0	0	0	0	0	0	0	0	1	0	0	0
6/19/2008	0	0	0	0	1	0	0	0	0	0	0	0	0	0	1	0	0	0
6/20/2008	0	0	0	0	1	0	0	0	0	0	0	0	0	0	1	0	0	0
6/21/2008	0	1	0	1	1	0	0	0	0	0	0	0	0	1	1	0	0	0
6/22/2008	0	1	0	0	1	0	0	0	0	1	0	0	0	1	1	0	0	0
6/23/2008	0	0	0	0	0	0	0	0	0	0	0	0	0	1	1	0	0	0
6/24/2008	0	0	0	0	0	0	0	0	0	0	0	0	0	0	1	0	0	0
6/25/2008	0	1	0	0	0	0	0	0	0	1	0	0	0	0	1	0	0	0
6/26/2008	0	0	0	1	1	0	0	0	0	1	0	0	0	0	1	0	0	0
6/27/2008	0	0	0	0	1	0	0	0	0	0	0	0	0	0	1	0	0	0
6/28/2008	1	0	0	0	0	0	0	0	0	1	0	0	0	0	1	0	0	0
6/29/2008	0	0	0	0	1	0	0	0	0	0	0	0	0	0	1	0	0	0
6/30/2008	0	0	0	0	0	1	0	0	0	0	0	0	0	0	1	0	0	0
7/1/2008	0	0	0	0	1	0	0	0	0	0	0	0	0	0	0	0	0	0
7/2/2008	1	0	0	0	1	0	0	0	0	1	0	0	0	0	0	0	0	0
7/3/2008	0	0	0	0	1	0	0	0	0	1	0	0	0	0	0	0	0	0
7/4/2008	0	0	0	0	0	1	0	0	0	0	0	0	0	0	0	0	0	0
7/5/2008	0	0	0	0	1	0	0	0	0	0	0	0	0	0	0	0	0	0
7/6/2008	0	0	0	0	0	0	0	0	0	1	0	0	0	0	0	0	0	0
7/7/2008	0	0	0	0	1	0	0	0	0	0	0	0	0	0	1	0	0	0
7/8/2008	0	0	0	0	0	1	0	0	0	1	0	0	0	0	0	0	0	0
7/9/2008	0	0	0	0	0	1	0	0	0	1	0	0	0	0	0	0	0	0
7/10/2008	0	0	0	0	0	0	0	0	0	0	0	0	0	0	0	0	0	0
7/11/2008	0	1	0	0	0	0	0	0	0	0	0	0	0	0	0	0	0	0
7/12/2008	0	1	0	0	0	0	0	0	0	0	0	0	0	0	0	0	0	0
7/13/2008	0	1	0	1	1	0	0	0	0	0	0	0	0	0	0	0	0	0
7/14/2008	0	0	0	0	1	0	0	0	0	0	0	0	0	0	0	0	0	0
7/15/2008	0	1	0	0	1	0	0	0	0	0	0	0	0	0	0	0	0	0
7/16/2008	0	0	0	1	0	0	0	0	0	1	0	0	0	0	0	0	0	0
7/17/2008	0	0	0	0	0	0	0	0	0	0	0	0	0	0	0	0	0	0
7/18/2008	0	0	0	0	0	0	0	0	0	1	0	0	0	0	0	0	0	0
7/19/2008	0	0	0	1	1	0	0	0	0	1	0	0	0	0	0	0	0	0
7/20/2008	0	0	0	1	1	0	0	0	0	0	0	0	0	1	0	0	0	0
7/21/2008	0	1	0	1	0	0	0	0	0	0	0	0	0	1	0	0	0	0
7/22/2008	0	0	0	0	1	0	0	0	0	0	0	0	0	0	0	0	0	0
7/23/2008	0	0	0	1	1	0	0	0	0	0	0	0	0	1	0	0	0	0
7/24/2008	0	0	0	0	0	0	0	0	0	1	0	0	0	0	0	0	0	0
7/25/2008	0	0	0	0	1	0	0	0	0	0	0	0	0	0	0	0	0	0
7/26/2008	0	0	1	0	1	0	0	0	0	0	0	0	0	0	1	0	0	0
7/27/2008	0	0	1	1	1	0	0	0	0	1	0	0	0	0	1	0	0	0
7/28/2008	0	0	0	1	1	0	0	0	0	0	0	0	0	0	0	0	0	0
7/29/2008	0	1	0	0	0	0	0	0	0	1	0	0	0	0	0	0	0	0
7/30/2008	0	0	0	0	1	0	0	0	0	1	0	0	0	0	0	0	0	0
7/31/2008	0	0	0	0	1	0	0	0	0	1	0	0	0	0	0	0	0	0
8/1/2008	0	0	0	0	1	0	0	0	0	1	0	0	0	0	0	0	0	0
8/2/2008	0	0	0	0	1	0	0	0	0	0	0	0	0	0	0	0	0	0
8/3/2008	0	0	0	0	1	0	0	0	0	0	0	0	0	0	0	0	0	0
8/4/2008	0	0	0	0	0	0	0	0	0	0	0	0	0	0	0	0	0	0
8/5/2008	0	1	0	1	1	0	0	0	0	1	0	0	0	0	0	0	0	0
8/6/2008	0	0	0	0	1	0	0	0	0	1	0	0	0	0	0	0	0	0
8/7/2008	0	1	0	0	1	0	0	0	0	1	0	0	0	0	0	0	0	0
8/8/2008	0	0	0	0	1	0	0	0	0	0	0	0	0	1	0	0	0	0
8/9/2008	0	0	0	0	1	0	0	0	0	0	0	0	0	1	0	0	0	0
8/10/2008	0	1	0	0	1	0	0	0	0	0	0	0	0	1	0	0	0	0
8/11/2008	0	0	0	0	1	0	0	0	0	1	0	0	0	1	0	0	0	0
8/12/2008	0	0	0	0	1	0	0	0	0	0	0	0	0	0	0	0	0	0
8/13/2008	0	0	0	0	1	0	0	0	0	1	0	0	0	0	0	0	0	0
8/14/2008	0	1	0	0	1	0	0	0	0	1	0	0	0	0	0	0	0	0
8/15/2008	0	0	0	0	1	0	0	0	0	0	0	0	0	0	0	0	0	0
8/16/2008	0	0	0	0	1	0	0	0	0	0	0	0	0	0	0	0	0	0
8/17/2008	0	0	0	0	0	0	0	0	0	0	0	0	0	0	0	0	0	0
8/18/2008	0	0	0	0	1	0	0	0	0	1	0	0	0	0	0	0	0	0
8/19/2008	0	0	0	0	1	1	0	0	0	0	0	0	0	0	0	0	0	0
8/20/2008	0	0	0	0	1	0	0	0	0	1	0	0	0	0	0	0	0	0
8/21/2008	0	0	0	0	0	1	0	0	0	1	0	0	0	0	0	0	0	0
8/22/2008	0	0	0	0	0	1	0	0	0	0	0	0	0	1	0	0	0	0
8/23/2008	0	0	0	0	0	0	0	0	0	1	0	0	0	1	0	0	0	0
8/24/2008	0	0	0	0	0	0	0	0	0	1	0	0	0	0	0	0	0	0
8/25/2008	0	0	0	0	0	0	0	0	0	1	0	0	0	0	0	0	0	0
8/26/2008	0	1	0	0	0	0	0	0	0	1	0	0	0	1	0	0	0	0
8/27/2008	0	0	0	1	0	0	0	0	0	0	0	0	0	0	0	0	0	0
8/28/2008	0	0	0	1	1	0	0	0	0	0	0	0	0	0	0	0	0	0
8/29/2008	0	0	0	1	1	0	0	0	0	0	0	0	0	1	0	0	0	0
8/30/2008	0	1	0	1	0	0	0	0	0	0	0	0	1	1	0	0	0	0
8/31/2008	0	1	0	0	0	0	0	0	0	0	0	0	0	1	0	0	0	0
9/1/2008	0	1	0	0	1	0	0	0	0	1	0	0	0	1	0	0	1	0
9/2/2008	0	0	0	0	1	0	0	0	0	1	0	0	0	1	0	0	1	0
9/3/2008	0	0	0	0	1	0	0	0	0	1	0	0	0	1	0	0	0	0
9/4/2008	0	1	0	1	1	0	0	0	0	0	0	0	0	0	0	0	0	0
9/5/2008	0	1	0	1	1	0	0	0	0	0	0	0	0	0	0	0	0	0
9/6/2008	0	0	0	0	1	0	0	0	0	1	0	0	0	1	0	0	0	0
9/7/2008	0	1	0	0	0	1	0	0	0	0	0	0	0	1	0	0	0	0
9/8/2008	0	1	0	0	0	0	0	0	0	1	0	0	0	1	0	0	0	0
9/9/2008	0	0	0	0	0	0	0	0	0	1	0	0	0	1	0	0	0	0
9/10/2008	0	0	0	0	0	0	0	0	0	0	0	0	0	0	0	0	0	0
9/11/2008	0	0	0	0	0	0	0	0	0	1	0	0	0	0	0	0	0	0
9/12/2008	0	0	0	0	0	0	0	0	0	0	0	0	0	1	0	0	0	0
9/13/2008	0	0	0	0	0	0	0	1	0	0	0	0	0	1	0	0	0	0
9/14/2008	0	0	0	0	1	0	0	1	0	0	0	0	0	1	0	0	0	0
9/15/2008	0	0	0	0	0	0	0	0	0	1	0	0	0	1	0	0	0	0
9/16/2008	0	0	0	0	1	0	0	0	0	0	0	0	0	1	0	0	0	0
9/17/2008	0	0	0	0	1	0	0	0	0	0	0	0	0	0	0	0	0	0
9/18/2008	0	0	0	0	0	0	0	0	0	1	0	0	0	0	0	0	0	0
9/19/2008	0	0	0	0	0	1	0	0	0	0	0	0	0	0	0	0	0	0
9/20/2008	0	0	0	0	1	0	0	0	0	0	0	0	0	0	0	0	0	0
9/21/2008	0	0	0	0	1	0	0	0	0	1	0	0	0	0	0	0	0	0
9/22/2008	1	0	0	0	0	0	0	0	0	1	0	0	0	1	0	0	0	0
9/23/2008	0	0	0	0	0	0	0	0	0	1	0	0	0	0	0	0	0	0
9/24/2008	0	0	0	0	0	0	0	0	0	1	0	0	0	1	0	0	0	0
9/25/2008	0	0	0	1	1	0	0	0	0	1	0	0	0	1	0	0	0	0
9/26/2008	0	0	0	0	1	0	0	0	0	1	0	0	0	0	0	0	0	0
9/27/2008	0	0	0	1	0	0	0	0	0	0	0	0	0	0	0	0	0	0
9/28/2008	0	1	0	0	1	0	0	0	0	1	0	0	0	0	0	0	0	0
9/29/2008	0	0	0	0	0	0	0	0	0	1	0	0	0	0	0	0	0	0
9/30/2008	0	0	0	0	0	0	0	0	0	1	0	0	0	0	0	0	0	0
10/1/2008	0	0	0	0	1	0	0	0	0	1	0	0	0	0	0	0	0	0
10/2/2008	0	1	0	1	1	0	0	0	0	1	0	0	0	0	0	0	0	0
10/3/2008	0	1	0	1	0	0	0	0	0	1	0	0	0	0	0	0	0	0
10/4/2008	0	0	0	0	0	0	0	0	0	1	0	0	0	0	0	0	0	0
10/5/2008	0	1	0	0	0	0	0	0	0	1	0	0	0	0	0	0	0	0
10/6/2008	0	0	0	0	0	0	0	0	0	1	0	0	0	0	0	0	0	0
10/7/2008	0	0	0	0	0	0	0	0	0	1	0	0	0	0	0	0	0	0
10/8/2008	0	0	0	1	0	0	0	0	0	1	0	0	0	0	0	0	0	0
10/9/2008	0	0	0	0	1	0	0	0	0	1	0	0	0	0	0	0	0	0
10/10/2008	0	0	0	0	0	0	0	0	0	1	0	0	0	0	0	0	0	0
10/11/2008	0	0	0	0	1	0	0	0	0	1	0	0	0	0	0	0	0	0
10/12/2008	0	0	0	0	1	0	0	0	0	1	0	0	0	0	0	0	0	0
10/13/2008	0	0	0	0	1	0	0	0	0	1	0	0	0	0	0	0	0	0
10/14/2008	0	0	0	0	0	0	0	0	0	1	0	0	0	0	0	0	0	0
10/15/2008	0	0	0	0	0	1	0	0	0	1	0	0	0	0	0	0	0	0
10/16/2008	0	0	0	1	0	1	0	0	0	0	0	0	0	0	0	0	0	0
10/17/2008	0	0	0	0	0	1	0	0	0	1	0	0	0	0	0	0	0	0
10/18/2008	0	0	0	0	0	0	0	0	0	1	0	0	0	0	0	0	0	0
10/19/2008	0	1	0	0	1	1	0	0	0	0	0	0	0	0	0	0	0	0
10/20/2008	0	0	0	0	0	0	0	0	0	0	0	0	0	0	0	0	0	0
10/21/2008	0	0	0	0	1	0	0	0	0	0	0	0	0	0	0	0	0	0
10/22/2008	0	0	0	0	1	0	0	0	0	1	0	0	0	0	0	0	0	0
10/23/2008	0	0	0	0	1	0	0	0	0	0	0	0	0	0	1	0	0	0
10/24/2008	0	0	0	0	1	0	0	0	0	1	0	0	0	0	1	0	0	0
10/25/2008	1	0	0	0	0	1	0	0	0	1	0	0	0	0	0	0	0	0
10/26/2008	0	0	0	0	1	0	0	0	0	0	0	0	0	0	0	0	0	0
10/27/2008	0	0	0	0	1	0	0	0	0	1	0	0	0	0	0	0	0	0
10/28/2008	0	0	0	0	1	0	0	0	0	0	0	0	0	0	0	0	0	0
10/29/2008	0	0	0	0	1	0	0	0	0	0	0	0	0	0	0	0	0	0
10/30/2008	0	0	0	0	1	0	0	0	0	0	0	0	0	0	0	0	0	0
10/31/2008	0	0	0	0	1	0	0	0	0	1	0	0	0	0	0	0	0	0
11/1/2008	0	0	0	0	1	0	0	0	0	0	0	0	0	0	0	0	0	0
11/2/2008	0	0	0	0	1	0	0	0	0	1	0	0	0	0	0	0	0	0
11/3/2008	0	0	0	0	1	0	0	0	0	0	0	0	0	0	0	0	0	0
11/4/2008	0	0	0	0	1	0	0	0	0	0	0	0	0	0	0	0	0	0
11/5/2008	0	0	0	0	0	0	0	0	0	1	0	0	0	0	0	0	0	0
11/6/2008	0	0	0	1	0	0	0	0	0	0	0	0	0	0	0	0	0	0
11/7/2008	0	0	0	0	1	0	0	0	0	0	0	0	0	0	0	0	0	0
11/8/2008	0	0	0	1	1	0	0	0	0	0	0	0	0	0	0	0	0	0
11/9/2008	0	0	0	1	1	0	0	0	0	0	0	0	0	0	0	0	0	0
11/10/2008	0	0	0	0	0	0	0	0	0	1	0	0	0	0	0	0	0	0
11/11/2008	0	0	0	0	1	0	0	0	0	0	0	0	0	0	0	0	0	0
11/12/2008	0	0	0	0	1	0	0	0	0	0	0	0	0	0	0	0	0	0
11/13/2008	0	0	0	0	1	0	0	0	0	0	0	0	0	0	0	0	0	0
11/14/2008	0	0	0	0	1	0	0	0	0	0	0	0	0	0	0	0	0	0
11/15/2008	0	0	0	0	1	0	0	0	0	0	0	0	0	0	0	0	0	0
11/16/2008	0	0	0	0	1	0	0	0	0	0	0	0	0	0	0	0	0	0
11/17/2008	0	0	0	0	1	0	0	0	0	0	0	0	0	0	1	0	0	0
11/18/2008	0	0	0	0	1	0	0	0	0	0	0	0	0	0	0	0	0	0
11/19/2008	0	0	0	0	1	0	0	0	0	0	0	0	0	0	0	0	0	0
11/20/2008	0	0	0	0	0	0	0	0	0	0	0	0	0	0	0	0	0	0
11/21/2008	0	0	0	0	1	0	0	0	0	0	0	0	0	0	0	0	0	0
11/22/2008	0	0	0	0	1	0	0	0	0	0	0	0	0	0	1	0	0	0
11/23/2008	0	0	0	0	1	0	0	0	0	0	0	0	0	0	1	0	0	0
11/24/2008	0	0	0	0	1	0	0	0	0	0	0	0	0	0	1	0	0	0
11/25/2008	0	1	0	0	1	0	0	0	0	0	0	0	0	0	0	0	0	0
11/26/2008	0	0	0	0	1	0	0	0	0	1	0	0	0	0	0	0	0	0
11/27/2008	0	0	0	0	0	0	0	0	0	1	0	0	0	0	0	0	0	0
11/28/2008	0	0	0	0	0	1	0	0	0	0	0	0	0	0	0	0	0	0
11/29/2008	0	0	0	0	1	0	0	0	0	0	0	0	0	0	0	0	0	0
11/30/2008	0	0	1	0	1	0	0	0	0	1	0	0	0	0	0	0	0	0
12/1/2008	0	0	0	0	1	0	0	0	0	1	0	0	0	0	0	0	0	0
12/2/2008	0	0	0	0	1	0	0	0	0	1	0	0	0	0	0	0	0	0
12/3/2008	0	1	0	0	1	0	0	0	0	1	0	0	0	0	0	0	0	0
12/4/2008	0	0	0	0	0	0	0	0	0	1	0	0	0	0	0	0	0	0
12/5/2008	0	0	0	0	0	0	0	0	0	1	0	0	0	0	0	0	0	0
12/6/2008	0	0	0	0	1	1	0	0	0	1	0	0	0	0	0	0	0	0
12/7/2008	0	0	0	0	1	0	0	0	0	0	0	0	0	0	0	0	0	0
12/8/2008	0	0	0	0	0	1	0	0	0	1	0	0	0	0	0	0	0	0
12/9/2008	0	0	0	0	0	0	0	0	0	1	0	0	0	0	0	0	0	0
12/10/2008	0	0	0	0	1	0	0	0	0	0	0	0	0	0	0	0	0	0
12/11/2008	0	0	1	0	1	1	0	0	0	0	0	0	0	0	0	0	0	0
12/12/2008	0	0	0	0	0	1	0	0	0	0	0	0	0	0	0	0	0	0
12/13/2008	0	0	0	0	1	1	0	0	0	0	0	0	0	0	0	0	0	0
12/14/2008	0	1	0	0	1	0	0	0	0	0	0	0	0	0	0	0	0	0
12/15/2008	0	0	0	0	1	0	0	0	0	0	0	0	0	0	0	0	0	0
12/16/2008	0	0	0	0	1	0	0	0	0	0	0	0	0	0	0	0	0	0
12/17/2008	0	0	0	0	1	0	0	0	0	0	0	0	0	0	0	0	0	0
12/18/2008	0	0	1	0	1	0	0	0	0	0	0	0	0	0	0	0	0	0
12/19/2008	0	0	0	0	1	0	0	0	0	0	0	0	0	0	0	0	0	0
12/20/2008	0	0	0	0	1	0	0	0	0	0	0	0	0	0	0	0	0	0
12/21/2008	0	0	0	0	1	0	0	0	0	0	0	0	0	0	0	0	0	0
12/22/2008	0	0	1	0	1	0	0	0	0	0	0	0	0	0	0	0	0	0
12/23/2008	0	0	1	0	1	0	0	0	0	0	0	0	0	0	0	0	0	0
12/24/2008	0	0	0	0	1	0	0	0	0	0	0	0	0	0	0	0	0	0
12/25/2008	1	0	0	0	1	1	0	0	0	0	0	0	0	0	0	0	0	0
12/26/2008	0	0	0	0	1	0	0	0	0	0	0	0	0	0	0	0	0	0
12/27/2008	0	0	0	0	1	0	0	0	0	0	0	0	0	0	0	0	0	0
12/28/2008	0	0	1	0	1	0	0	0	0	0	0	0	1	0	0	0	0	0
12/29/2008	0	0	1	0	1	0	0	0	0	0	0	0	0	0	0	0	0	0
12/30/2008	0	0	1	0	1	0	0	0	0	0	0	0	0	0	0	0	0	0
12/31/2008	0	0	0	0	1	0	0	0	0	0	0	0	0	0	0	0	0	0
1/1/2009	1	0	0	0	0	0	0	0	0	0	0	0	0	0	0	0	0	0
1/2/2009	0	0	0	0	1	0	0	0	0	0	0	0	0	0	0	0	0	0
1/3/2009	0	0	0	0	1	0	0	0	0	0	0	0	0	0	0	0	0	0
1/4/2009	0	0	0	0	1	0	0	0	0	0	0	0	0	0	0	0	0	0
1/5/2009	0	0	1	0	1	0	0	0	0	0	0	0	0	0	0	0	0	0
1/6/2009	0	0	0	0	1	0	0	0	0	0	0	0	0	0	0	0	0	0
1/7/2009	0	0	0	0	1	0	0	0	0	0	0	0	0	0	0	0	0	0
1/8/2009	0	0	0	0	1	0	0	0	0	0	0	0	0	0	0	0	0	0
1/9/2009	0	0	0	0	1	0	0	0	0	0	0	0	0	0	0	0	0	0
1/10/2009	0	0	0	0	1	0	0	0	0	0	0	0	0	0	0	0	0	0
1/11/2009	0	0	0	0	1	0	0	0	0	0	0	0	0	0	0	0	0	0
1/12/2009	0	0	0	0	1	0	0	0	0	0	0	0	0	0	0	0	0	0
1/13/2009	0	0	0	0	1	0	0	0	0	0	0	0	0	0	0	0	0	0
1/14/2009	0	0	0	0	1	0	0	0	0	0	0	0	0	0	0	0	0	0
1/15/2009	0	0	0	0	1	0	0	0	0	0	0	0	0	0	0	0	0	0
1/16/2009	0	0	0	1	1	0	0	0	0	0	0	0	0	0	0	0	0	0
1/17/2009	0	0	0	1	1	0	0	0	0	0	0	0	0	0	0	0	0	0
1/18/2009	0	0	0	0	1	0	0	0	0	0	0	0	0	0	0	0	0	0
1/19/2009	0	0	1	0	1	0	0	0	0	0	0	0	0	0	0	0	0	0
1/20/2009	0	0	1	1	1	0	0	0	0	0	0	0	0	0	0	0	0	0
1/21/2009	0	0	0	0	1	0	0	0	0	0	0	0	0	0	0	0	0	0
1/22/2009	0	0	0	0	1	0	0	0	0	0	0	0	0	0	0	0	0	0
1/23/2009	0	0	0	0	1	0	0	0	0	0	0	0	0	1	0	0	0	0
1/24/2009	0	1	0	0	1	0	0	0	0	1	0	0	0	1	0	0	0	0
1/25/2009	0	0	0	0	1	0	0	0	0	0	0	0	0	1	0	0	0	0
1/26/2009	0	0	0	0	1	0	0	0	0	1	0	0	0	1	0	1	0	0
1/27/2009	0	0	0	0	1	0	0	0	0	0	0	0	0	0	0	1	0	0
1/28/2009	0	0	0	0	1	0	0	0	0	0	0	0	0	0	0	1	0	0
1/29/2009	0	0	0	0	1	0	0	0	0	0	0	0	0	0	0	0	0	0
1/30/2009	0	0	0	0	1	0	0	0	0	0	0	0	0	0	0	0	0	0
1/31/2009	0	0	0	0	1	0	0	0	0	0	0	0	0	0	0	0	0	0
2/1/2009	0	0	1	0	1	0	0	0	0	0	0	0	0	0	0	0	0	0
2/2/2009	0	0	1	0	1	0	0	0	0	0	0	0	0	0	0	0	0	0
2/3/2009	0	0	0	0	1	0	0	0	0	0	0	0	0	0	0	0	0	0
2/4/2009	0	0	0	0	1	0	0	0	0	0	0	0	0	0	0	0	0	0
2/5/2009	0	0	0	0	1	0	0	0	0	0	0	0	0	0	0	0	0	0
2/6/2009	0	0	0	0	1	0	0	0	0	0	0	0	0	0	0	0	0	0
2/7/2009	0	0	0	0	1	0	0	0	0	0	0	0	0	0	0	0	0	0
2/8/2009	0	0	0	0	1	0	0	0	0	1	0	0	0	0	0	0	0	0
2/9/2009	0	0	0	0	1	0	0	0	0	1	0	0	0	0	0	0	0	0
2/10/2009	0	0	0	0	1	0	0	0	0	0	0	0	0	1	0	0	0	0
2/11/2009	0	0	0	0	1	0	0	0	0	1	0	0	0	1	0	0	0	0
2/12/2009	0	0	0	0	1	0	0	0	0	0	0	0	0	1	0	0	0	0
2/13/2009	0	0	0	0	1	0	0	0	0	1	0	0	0	1	0	0	0	0
2/14/2009	0	0	0	0	1	0	0	0	0	1	0	0	0	0	0	0	0	0
2/15/2009	0	1	0	0	1	0	0	0	0	0	0	0	0	0	0	0	0	0
2/16/2009	0	1	0	0	1	0	0	0	0	0	0	0	0	0	0	0	0	0
2/17/2009	0	0	0	0	1	0	0	0	0	0	0	0	0	0	0	0	0	0
2/18/2009	0	0	0	0	1	0	0	0	0	1	0	0	0	0	0	0	0	0
2/19/2009	0	0	0	0	1	0	0	0	0	1	0	0	0	0	0	0	0	0
2/20/2009	0	0	0	0	0	0	0	0	0	1	0	0	0	0	0	0	0	0
2/21/2009	0	0	0	0	0	0	0	0	0	1	0	0	0	0	0	0	0	0
2/22/2009	0	0	0	0	1	0	0	0	0	1	0	0	0	0	0	0	0	0
2/23/2009	0	0	0	0	1	0	0	0	0	1	0	0	0	0	0	0	0	0
2/24/2009	0	1	0	0	0	0	1	0	0	0	0	0	0	0	0	0	0	0
2/25/2009	0	0	0	0	0	0	0	0	0	1	0	0	0	0	0	0	0	0
2/26/2009	0	0	0	0	1	0	0	0	0	0	0	0	0	0	0	0	0	0
2/27/2009	0	0	0	0	1	0	0	0	0	0	0	0	0	0	0	0	0	0
2/28/2009	0	0	0	0	1	0	0	0	0	0	0	0	0	0	0	0	0	0
3/1/2009	0	0	1	0	1	0	0	0	0	0	0	0	0	0	0	0	0	0
3/2/2009	0	0	1	0	1	0	0	0	0	0	0	0	0	0	0	0	0	0
3/3/2009	0	0	0	0	1	0	0	0	0	0	0	0	0	0	0	0	0	0
3/4/2009	0	0	0	0	1	0	0	0	0	0	0	0	0	0	0	0	0	0
3/5/2009	0	0	0	0	1	0	0	0	0	0	0	0	0	0	0	0	0	0
3/6/2009	0	0	0	0	1	0	0	0	0	1	0	0	0	0	0	0	0	0
3/7/2009	0	0	0	0	1	0	0	0	0	0	0	0	0	0	0	0	0	0
3/8/2009	0	0	0	1	1	0	0	0	0	0	0	0	0	0	0	0	0	0
3/9/2009	0	0	0	0	1	0	0	0	0	0	0	0	0	0	0	0	0	0
3/10/2009	0	1	0	0	1	0	0	0	0	1	0	0	0	0	0	0	0	0
3/11/2009	0	1	0	0	1	0	0	0	0	1	0	0	0	0	0	0	0	0
3/12/2009	0	0	0	0	1	0	0	0	0	0	0	0	0	0	0	0	0	0
3/13/2009	0	1	0	0	0	0	0	0	0	1	0	0	0	0	0	0	0	0
3/14/2009	0	0	0	0	1	0	0	0	0	0	0	0	0	0	0	0	0	0
3/15/2009	0	0	1	0	1	0	0	0	0	1	0	0	0	0	0	0	0	0
3/16/2009	0	0	0	0	0	0	0	0	0	1	0	0	0	0	0	0	0	0
3/17/2009	0	0	0	0	1	0	0	0	0	0	0	0	0	0	0	0	0	0
3/18/2009	0	0	0	0	0	0	0	0	0	1	0	0	0	0	0	0	0	0
3/19/2009	0	0	0	0	1	0	0	0	0	1	0	0	0	0	0	0	0	0
3/20/2009	0	0	0	0	1	0	0	0	0	0	0	0	0	0	0	0	0	0
3/21/2009	0	0	0	0	1	0	0	0	0	0	0	0	0	0	0	0	0	0
3/22/2009	0	0	0	0	1	0	0	0	0	1	0	0	0	0	0	0	0	0
3/23/2009	0	0	0	0	0	0	0	0	0	1	0	0	0	0	0	0	0	0
3/24/2009	0	0	0	0	1	0	0	0	0	0	0	0	0	0	0	0	0	0
3/25/2009	0	0	0	0	0	0	0	0	0	0	0	0	0	0	0	0	0	0
3/26/2009	0	0	0	0	1	0	0	0	0	1	0	0	0	1	1	0	0	0
3/27/2009	0	0	0	0	1	0	0	0	0	0	0	0	0	1	1	0	0	0
3/28/2009	0	0	0	0	1	1	0	0	0	0	0	0	0	1	0	0	0	0
3/29/2009	0	0	0	0	1	0	0	0	0	0	0	0	0	0	0	0	0	0
3/30/2009	0	0	0	0	1	0	0	0	0	1	0	0	0	0	0	0	0	0
3/31/2009	0	0	0	0	1	0	0	0	0	0	0	0	0	0	0	0	0	0
4/1/2009	0	0	0	0	1	0	0	0	0	0	0	0	0	0	0	0	0	0
4/2/2009	0	0	0	0	1	0	0	0	0	1	0	0	0	0	0	0	0	0
4/3/2009	0	0	0	0	1	0	0	0	0	1	0	0	0	0	0	0	0	0
4/4/2009	0	0	0	0	1	0	0	0	0	0	0	0	0	0	0	0	0	0
4/5/2009	0	0	0	0	1	0	0	0	0	0	0	0	0	0	0	0	0	0
4/6/2009	0	0	0	0	1	0	0	0	0	0	0	0	0	0	0	0	0	0
4/7/2009	0	0	1	0	1	0	0	0	0	0	0	0	0	0	0	0	0	0
4/8/2009	0	0	0	0	1	0	0	0	0	0	0	0	0	0	0	0	0	0
4/9/2009	0	0	0	0	1	0	0	0	0	0	0	0	0	1	0	0	0	0
4/10/2009	0	0	0	0	1	0	0	0	0	0	0	0	0	1	0	0	0	0
4/11/2009	0	0	0	0	0	0	0	0	0	1	0	0	0	0	0	0	0	0
4/12/2009	0	0	0	0	1	0	0	0	0	1	0	0	0	0	0	0	0	0
4/13/2009	0	0	0	0	1	0	0	0	0	0	0	0	0	0	0	0	0	0
4/14/2009	0	0	0	0	1	0	0	0	0	0	0	0	0	0	0	0	0	0
4/15/2009	0	0	0	0	1	0	0	0	0	0	0	0	0	0	0	0	0	0
4/16/2009	0	0	0	0	1	0	0	0	0	1	0	0	0	0	0	0	0	0
4/17/2009	0	0	0	0	1	0	0	0	0	0	0	0	0	0	0	0	0	0
4/18/2009	0	0	0	0	0	0	0	0	0	0	0	0	0	0	0	0	0	0
4/19/2009	0	0	0	0	1	0	0	0	0	0	0	0	0	0	0	0	0	0
4/20/2009	0	0	0	0	1	0	0	0	0	0	0	0	0	0	0	0	0	0
4/21/2009	0	1	0	0	1	0	0	0	0	0	0	0	0	0	0	0	0	0
4/22/2009	0	0	0	0	1	0	0	0	0	0	0	0	0	0	0	0	0	0
4/23/2009	0	0	0	0	1	0	0	0	0	0	0	0	0	0	0	0	0	0
4/24/2009	0	0	0	1	1	0	0	0	0	0	0	0	0	0	0	0	0	0
4/25/2009	0	0	0	0	1	0	0	0	0	0	0	0	0	0	0	0	0	0
4/26/2009	0	0	0	0	1	0	0	0	0	0	0	0	0	0	0	0	0	0
4/27/2009	0	0	0	0	1	0	0	0	0	1	0	0	0	0	0	0	0	0
4/28/2009	0	0	0	0	1	0	0	0	0	0	0	0	0	0	0	0	0	0
4/29/2009	0	0	0	0	1	0	0	0	0	1	0	0	0	0	0	0	0	0
4/30/2009	0	0	0	0	1	0	0	0	0	0	0	0	0	0	0	0	0	0
5/1/2009	0	0	0	0	1	0	0	0	0	0	0	0	0	0	0	0	0	0
5/2/2009	0	0	0	0	1	0	0	0	0	1	0	0	0	0	0	0	0	0
5/3/2009	0	0	0	1	1	0	0	0	0	1	0	0	0	0	0	0	0	0
5/4/2009	0	0	0	0	0	0	0	0	0	1	0	0	0	0	0	0	0	0
5/5/2009	0	0	0	0	1	0	0	0	0	0	0	0	0	0	0	0	0	0
5/6/2009	0	0	0	0	0	0	0	0	0	1	0	0	0	0	0	0	0	0
5/7/2009	0	0	0	0	0	0	0	0	0	1	0	0	0	1	0	0	0	0
5/8/2009	0	0	0	0	1	0	0	0	0	1	0	0	0	1	0	0	0	0
5/9/2009	0	0	0	0	1	0	0	0	0	0	0	0	0	1	0	0	0	0
5/10/2009	0	0	0	0	1	0	0	0	0	0	0	0	0	0	0	0	0	0
5/11/2009	0	0	0	0	0	0	0	0	0	1	0	0	0	0	0	0	0	0
5/12/2009	0	0	0	0	1	0	0	0	0	1	0	0	0	0	0	0	0	0
5/13/2009	0	0	0	0	1	0	0	0	0	1	0	0	0	0	0	0	0	0
5/14/2009	0	0	0	0	0	0	0	0	0	1	0	0	0	0	0	0	0	0
5/15/2009	0	0	0	0	0	0	0	0	0	1	0	0	0	0	0	0	0	0
5/16/2009	0	0	0	0	1	0	0	0	0	0	0	0	0	0	0	0	0	0
5/17/2009	0	0	0	0	1	0	0	0	0	0	0	0	0	0	0	0	0	0
5/18/2009	0	0	0	0	1	0	0	0	0	0	0	0	0	0	0	0	0	0
5/19/2009	0	0	0	0	1	0	0	0	0	0	0	0	0	0	0	0	0	0
5/20/2009	0	0	0	0	0	0	0	0	0	1	0	0	0	0	0	0	0	0
5/21/2009	0	0	0	0	0	0	0	0	0	1	0	0	0	0	0	0	0	0
5/22/2009	0	0	0	0	0	0	0	0	0	0	1	0	0	0	0	0	0	0
5/23/2009	0	0	0	0	1	0	0	0	0	0	0	0	0	0	0	0	0	0
5/24/2009	0	0	1	1	0	1	0	0	0	0	0	0	0	0	0	0	0	0
5/25/2009	0	0	0	0	0	1	0	0	0	1	0	0	0	1	0	0	0	0
5/26/2009	0	0	0	0	0	0	0	0	0	1	0	0	0	1	0	0	0	0
5/27/2009	0	0	0	0	0	1	0	0	0	1	0	0	0	0	0	0	0	0
5/28/2009	0	0	0	1	0	1	0	0	0	1	0	0	0	0	0	0	0	0
5/29/2009	0	0	0	0	0	1	0	0	0	1	0	0	0	0	0	0	0	0
5/30/2009	0	1	0	1	0	0	0	0	0	1	1	0	0	0	0	0	0	0
5/31/2009	1	0	0	1	0	0	0	0	0	1	0	0	0	0	0	0	0	0
6/1/2009	0	0	0	0	0	0	0	0	0	1	0	0	0	0	0	0	0	0
6/2/2009	0	0	0	0	1	0	0	0	0	1	0	0	0	0	0	0	0	0
6/3/2009	0	0	0	0	1	0	0	0	0	0	0	0	0	0	0	0	0	0
6/4/2009	0	0	0	0	1	0	0	0	0	1	0	0	0	0	0	0	0	0
6/5/2009	0	0	0	0	0	0	0	0	0	1	0	0	0	0	0	0	0	0
6/6/2009	0	0	0	0	1	0	0	0	0	0	0	0	0	0	0	0	0	0
6/7/2009	0	0	0	0	1	0	0	0	0	0	1	0	0	0	0	0	0	0
6/8/2009	0	0	0	0	1	0	0	0	0	0	0	0	0	0	0	0	0	0
6/9/2009	0	0	0	0	1	0	0	0	0	0	0	0	0	0	0	0	0	0
6/10/2009	0	0	0	0	1	0	0	0	0	1	0	0	0	0	0	0	0	0
6/11/2009	0	0	0	0	1	0	0	0	0	0	0	0	0	0	0	0	0	0
6/12/2009	0	0	0	0	1	0	0	0	0	0	0	0	0	0	0	0	0	0
6/13/2009	0	0	0	0	1	1	0	0	0	0	0	0	0	0	0	0	0	0
6/14/2009	0	0	0	0	1	0	0	0	0	0	0	0	0	0	0	0	0	0
6/15/2009	0	0	0	0	0	0	0	0	0	0	0	0	0	0	0	0	0	0
6/16/2009	0	0	0	0	0	0	0	0	0	1	0	0	0	0	0	0	0	0
6/17/2009	0	0	0	0	0	0	0	0	0	1	0	0	0	0	0	0	0	0
6/18/2009	0	0	0	0	1	0	0	0	0	1	0	0	0	0	0	0	0	0
6/19/2009	0	0	0	0	1	0	0	0	0	1	0	0	0	0	0	0	0	0
6/20/2009	0	0	0	0	1	0	0	0	0	1	0	0	0	0	0	0	0	0
6/21/2009	0	0	0	0	1	0	0	0	0	0	0	0	0	0	0	0	0	0
6/22/2009	0	0	0	0	0	0	0	0	0	1	0	0	0	0	0	0	0	0
6/23/2009	0	0	0	0	0	0	0	0	0	0	0	0	0	0	0	0	0	0
6/24/2009	0	0	0	0	1	0	0	0	0	0	0	0	0	0	0	0	0	0
6/25/2009	0	0	0	0	0	0	0	0	0	0	1	0	0	0	0	0	0	0
6/26/2009	0	0	0	0	0	0	0	0	0	0	1	0	0	0	0	0	0	0
6/27/2009	0	0	0	1	0	0	0	0	0	0	1	0	0	0	0	0	0	0
6/28/2009	0	0	0	1	0	0	0	0	0	0	1	0	0	0	0	0	0	0
6/29/2009	0	1	0	1	0	0	0	0	0	0	0	0	0	0	0	0	0	0
6/30/2009	0	0	0	1	0	0	0	0	0	0	0	0	0	0	0	0	0	0
7/1/2009	0	0	0	0	1	1	0	0	0	0	0	0	0	0	1	0	0	0
7/2/2009	0	0	0	0	1	0	0	0	0	0	0	0	0	0	1	0	0	0
7/3/2009	0	0	0	0	1	0	0	0	0	0	0	0	0	0	1	0	0	0
7/4/2009	0	0	0	0	1	0	0	0	0	0	0	0	0	0	1	0	0	0
7/5/2009	0	0	0	0	1	0	0	0	0	0	0	0	0	0	1	0	0	0
7/6/2009	0	0	0	0	0	0	0	0	0	1	0	0	0	0	1	0	0	0
7/7/2009	0	0	1	0	0	0	0	0	0	1	0	0	0	0	1	0	0	0
7/8/2009	0	0	0	0	0	1	0	0	0	0	0	0	0	0	1	0	0	0
7/9/2009	0	0	0	0	0	1	0	0	0	0	0	0	0	0	0	0	0	0
7/10/2009	0	0	0	0	0	0	0	0	0	1	0	0	0	0	0	0	0	0
7/11/2009	0	0	0	0	1	0	0	0	0	0	0	0	0	0	0	0	0	0
7/12/2009	0	0	0	1	1	0	0	0	0	0	0	0	0	0	0	0	0	0
7/13/2009	0	0	0	0	0	0	0	0	0	0	0	0	0	0	0	0	0	0
7/14/2009	0	0	0	0	0	0	0	0	0	0	0	0	0	0	0	0	0	0
7/15/2009	0	0	0	0	0	0	0	0	0	1	0	0	0	0	0	0	0	0
7/16/2009	0	0	0	0	0	0	0	0	0	0	0	0	0	0	0	0	0	0
7/17/2009	0	0	0	0	1	0	0	0	0	1	0	0	0	0	0	0	0	0
7/18/2009	0	0	0	0	1	0	0	0	0	0	0	0	0	0	0	0	0	0
7/19/2009	0	0	0	0	1	1	0	0	0	1	0	0	0	0	0	0	0	0
7/20/2009	0	0	0	0	1	0	0	0	0	1	0	0	0	1	0	0	0	0
7/21/2009	0	0	0	0	1	0	0	0	0	0	0	0	0	1	0	0	0	0
7/22/2009	0	0	0	0	1	0	0	0	0	0	0	0	0	0	0	0	0	0
7/23/2009	0	0	0	1	0	1	0	0	0	0	0	0	0	1	0	0	0	0
7/24/2009	0	0	0	0	0	1	0	0	0	0	0	0	0	1	0	0	0	0
7/25/2009	0	0	0	0	0	1	0	0	0	0	0	0	0	0	0	0	0	0
7/26/2009	0	0	0	0	0	0	0	0	0	0	0	0	0	0	0	0	0	0
7/27/2009	0	0	0	0	0	0	0	0	0	1	0	0	0	0	0	0	0	0
7/28/2009	0	0	0	0	1	0	0	0	0	1	0	0	0	0	0	0	0	0
7/29/2009	0	0	0	0	1	0	0	0	0	1	0	0	0	0	0	0	0	0
7/30/2009	0	0	0	0	1	0	0	0	0	1	0	0	0	0	0	0	0	0
7/31/2009	0	0	0	0	1	0	0	0	0	1	0	0	0	0	0	0	0	0
8/1/2009	0	0	0	0	1	0	0	0	0	0	0	0	0	0	0	0	0	0
8/2/2009	0	0	0	0	1	0	0	0	0	1	0	0	0	0	0	0	0	0
8/3/2009	0	0	0	0	0	0	0	0	0	1	0	0	0	0	0	0	0	0
8/4/2009	0	0	0	0	0	0	0	0	0	1	0	0	0	0	0	0	0	0
8/5/2009	0	0	0	0	0	0	0	0	0	1	0	0	0	0	0	0	0	0
8/6/2009	0	0	0	0	0	0	0	0	0	1	0	0	0	0	0	0	0	0
8/7/2009	0	0	0	0	0	0	0	0	0	1	0	0	0	1	0	0	0	0
8/8/2009	0	0	0	0	0	0	0	0	0	1	0	0	0	1	0	0	0	0
8/9/2009	0	0	0	0	1	0	0	0	0	1	0	0	0	1	0	0	0	0
8/10/2009	0	0	0	0	0	0	0	0	0	1	0	0	0	1	0	0	0	0
8/11/2009	0	0	0	0	0	0	0	0	0	1	0	0	0	0	0	0	0	0
8/12/2009	0	0	0	0	0	0	0	0	0	1	0	0	0	0	0	0	0	0
8/13/2009	0	0	0	0	1	0	0	0	0	1	0	0	0	0	0	0	0	0
8/14/2009	0	0	0	0	0	1	0	0	0	0	0	0	0	0	0	0	0	0
8/15/2009	0	0	0	1	0	0	0	0	0	0	0	0	0	0	0	0	0	0
8/16/2009	0	0	0	0	1	0	0	0	0	0	0	0	0	0	0	0	0	0
8/17/2009	0	0	0	0	0	0	0	0	0	1	0	0	0	0	0	0	0	0
8/18/2009	0	0	0	0	0	0	0	0	0	1	0	0	0	0	0	0	0	0
8/19/2009	0	0	0	0	1	0	0	0	0	0	0	0	0	0	0	0	0	0
8/20/2009	0	0	0	0	0	0	0	0	0	1	0	0	0	0	0	0	0	0
8/21/2009	0	0	0	0	0	0	0	0	0	1	0	0	0	0	0	0	0	0
8/22/2009	0	0	0	0	1	0	0	0	0	1	0	0	0	0	0	0	0	0
8/23/2009	0	0	0	0	1	0	0	0	0	1	0	0	0	0	0	0	0	0
8/24/2009	0	0	0	0	0	0	0	0	0	1	0	0	0	0	0	0	0	0
8/25/2009	0	0	0	0	0	0	0	0	0	1	0	0	0	0	0	0	0	0
8/26/2009	0	0	0	0	0	0	0	0	0	1	0	0	0	0	0	0	0	0
8/27/2009	0	0	0	0	0	0	0	0	0	1	0	0	0	0	0	0	0	0
8/28/2009	0	0	0	0	0	0	0	0	0	1	0	0	0	0	0	0	0	0
8/29/2009	0	1	0	0	1	0	0	0	0	1	0	0	0	0	0	0	0	0
8/30/2009	0	0	1	0	1	0	0	0	0	1	0	0	0	0	0	0	0	0
8/31/2009	0	0	0	0	0	0	0	0	0	1	0	0	0	0	0	0	0	0
9/1/2009	0	0	0	0	0	1	0	0	0	1	0	0	0	0	0	0	0	0
9/2/2009	0	0	0	0	0	1	0	0	0	1	0	0	0	0	0	0	0	0
9/3/2009	0	0	0	0	0	0	0	0	0	1	0	0	0	0	0	0	0	0
9/4/2009	0	0	0	0	0	0	0	0	0	1	0	0	0	0	0	0	0	0
9/5/2009	0	0	0	0	0	0	0	0	0	0	0	0	0	0	0	0	0	0
9/6/2009	0	0	0	0	0	0	0	0	0	0	0	0	0	0	0	0	0	0
9/7/2009	0	0	0	0	0	1	0	0	0	0	0	0	0	0	0	0	0	0
9/8/2009	0	0	0	0	0	0	0	0	0	0	0	0	0	0	0	0	0	0
9/9/2009	0	0	0	0	0	0	0	0	0	1	0	0	0	0	0	0	0	0
9/10/2009	0	0	0	0	0	1	0	0	0	1	0	0	0	0	0	0	0	0
9/11/2009	0	0	0	0	0	0	0	0	0	1	0	0	0	0	0	0	0	0
9/12/2009	0	0	0	0	0	0	0	0	0	1	0	0	0	0	0	0	0	0
9/13/2009	0	0	0	0	0	0	0	0	0	1	0	0	0	0	0	0	0	0
9/14/2009	0	0	0	0	0	0	0	0	0	1	0	0	0	1	0	0	0	0
9/15/2009	0	0	0	0	0	1	0	0	0	1	0	0	0	0	0	0	0	0
9/16/2009	0	0	0	0	0	1	0	0	0	1	0	0	0	0	0	0	0	0
9/17/2009	0	0	0	0	0	1	0	0	0	1	0	0	0	0	0	0	0	0
9/18/2009	0	0	0	0	0	1	0	0	0	1	0	0	0	0	0	0	0	0
9/19/2009	0	0	0	0	0	1	0	0	0	1	0	0	0	0	0	0	0	0
9/20/2009	0	0	0	0	0	1	0	0	0	0	0	0	0	0	1	0	0	0
9/21/2009	0	0	0	0	0	1	0	0	0	1	0	0	0	0	1	0	0	0
9/22/2009	0	0	0	0	0	1	0	0	0	1	0	0	0	0	0	0	0	0
9/23/2009	0	0	0	0	0	1	0	0	0	1	0	0	0	0	0	0	0	0
9/24/2009	0	0	0	0	0	0	0	0	0	1	0	0	0	1	0	0	0	0
9/25/2009	0	0	0	0	0	0	0	0	0	1	0	0	0	1	0	0	0	0
9/26/2009	0	0	0	0	0	0	0	0	0	1	0	0	0	1	0	0	0	0
9/27/2009	0	0	0	0	0	0	0	0	0	1	0	0	0	1	0	0	0	0
9/28/2009	0	0	0	0	0	0	0	0	0	1	0	0	0	1	0	0	0	0
9/29/2009	0	0	0	0	0	0	0	0	0	1	0	0	0	1	0	0	0	0
9/30/2009	0	0	0	0	0	0	0	0	0	1	0	0	0	1	0	0	0	0
10/1/2009	0	0	0	0	0	0	0	0	0	1	0	0	0	1	0	0	0	0
10/2/2009	0	0	0	0	0	0	0	0	0	1	0	0	0	1	0	0	0	0
10/3/2009	0	0	0	0	0	0	0	0	0	0	0	0	0	1	0	0	0	0
10/4/2009	0	0	0	0	0	0	0	0	0	1	0	0	0	1	0	0	0	0
10/5/2009	0	0	0	0	0	0	0	0	0	1	0	0	0	1	0	0	0	0
10/6/2009	0	0	0	0	0	0	0	0	0	1	0	0	0	1	0	0	0	0
10/7/2009	0	0	0	0	0	0	0	0	0	1	0	0	0	1	0	0	0	0
10/8/2009	0	0	0	0	0	0	0	0	0	1	0	0	0	1	0	0	0	0
10/9/2009	0	0	0	0	0	1	0	0	0	1	0	0	0	1	0	0	0	0
10/10/2009	0	0	0	0	1	0	0	0	0	0	0	0	0	1	0	0	0	0
10/11/2009	0	0	0	0	1	0	0	0	0	0	0	0	0	0	0	0	0	0
10/12/2009	0	0	0	0	0	0	0	0	0	1	0	0	0	0	0	0	0	0
10/13/2009	0	0	0	0	0	0	0	0	0	1	0	0	0	0	0	0	0	0
10/14/2009	0	0	0	0	0	0	0	0	0	1	0	0	0	0	0	0	0	0
10/15/2009	0	0	0	0	0	0	0	0	0	1	0	0	0	0	0	0	0	0
10/16/2009	0	0	0	0	0	0	0	0	0	1	0	0	0	0	0	0	0	0
10/17/2009	0	0	0	0	0	1	0	0	0	0	0	0	0	0	0	0	0	0
10/18/2009	0	0	0	0	0	1	0	0	0	0	0	0	0	0	0	0	0	0
10/19/2009	0	0	0	0	0	1	0	0	0	1	0	0	0	0	0	0	0	0
10/20/2009	0	0	0	0	0	1	0	0	0	1	0	0	0	0	0	0	0	0
10/21/2009	0	0	0	0	0	1	0	0	0	1	0	0	0	0	0	0	0	0
10/22/2009	0	0	0	0	0	0	0	0	0	1	0	0	0	0	0	0	0	0
10/23/2009	0	0	0	0	0	0	0	0	0	0	0	0	0	0	0	0	0	0
10/24/2009	0	0	0	0	0	1	0	0	0	0	0	0	0	0	0	0	0	0
10/25/2009	0	0	0	0	0	1	0	0	0	0	0	0	0	0	0	0	0	0
10/26/2009	0	0	0	0	0	1	0	0	0	1	0	0	0	0	0	0	0	0
10/27/2009	0	0	0	0	0	1	0	0	0	1	0	0	0	0	0	0	0	0
10/28/2009	0	0	0	0	0	0	0	0	0	1	0	0	0	1	0	0	0	0
10/29/2009	0	0	0	0	0	1	0	0	0	1	0	0	0	0	0	0	0	0
10/30/2009	0	0	0	0	0	1	0	0	0	0	0	0	0	0	0	0	0	0
10/31/2009	0	0	0	0	0	0	0	0	0	0	0	0	0	0	0	0	0	0
11/1/2009	0	0	0	0	0	0	0	0	0	0	0	0	0	0	0	0	0	0
11/2/2009	0	0	0	0	0	0	0	0	0	1	0	0	0	1	1	0	0	0
11/3/2009	0	0	0	0	0	1	0	0	0	1	0	0	0	0	0	0	0	0
11/4/2009	0	0	0	0	0	1	0	0	0	1	0	0	0	0	0	0	0	0
11/5/2009	0	0	0	0	0	1	0	0	0	0	0	0	0	0	0	0	0	0
11/6/2009	0	0	0	0	0	1	0	0	0	1	0	0	0	0	0	0	0	0
11/7/2009	0	0	0	0	0	1	0	0	0	1	0	0	0	1	0	0	0	0
11/8/2009	0	0	0	0	1	0	0	0	0	0	0	0	0	1	0	0	0	0
11/9/2009	0	0	0	0	0	0	0	0	0	1	0	0	0	1	0	0	0	0
11/10/2009	0	0	0	0	0	1	0	0	0	1	0	0	0	1	0	0	0	0
11/11/2009	0	0	0	0	0	1	0	0	0	1	0	0	0	1	0	0	0	0
11/12/2009	0	0	0	0	0	1	0	0	0	1	0	0	0	1	0	0	0	0
11/13/2009	0	0	0	0	0	1	0	0	0	1	0	0	0	0	0	0	0	0
11/14/2009	0	0	0	0	1	0	0	0	0	0	0	0	0	0	0	0	0	0
11/15/2009	0	0	1	0	1	0	0	0	0	0	0	0	0	0	0	0	0	0
11/16/2009	0	0	0	0	1	0	0	0	0	0	0	0	0	0	0	0	0	0
11/17/2009	0	0	0	0	1	0	0	0	0	0	0	0	0	0	0	0	0	0
11/18/2009	0	0	0	0	1	0	0	0	0	0	0	0	0	0	0	0	0	0
11/19/2009	0	0	0	0	1	0	0	0	0	0	0	0	0	0	0	0	0	0
11/20/2009	0	1	1	1	1	0	0	0	0	0	0	0	0	0	0	0	0	0
11/21/2009	0	1	1	1	1	0	0	0	0	0	0	0	0	0	0	0	0	0
11/22/2009	0	1	1	0	1	0	0	0	0	0	0	0	0	0	0	0	0	0
11/23/2009	0	1	1	0	1	0	1	0	0	0	0	0	0	0	0	0	0	0
11/24/2009	0	1	1	1	1	0	1	0	0	0	0	0	0	0	1	0	0	0
11/25/2009	0	1	1	1	0	0	1	0	0	0	0	0	0	0	1	0	0	0
11/26/2009	0	0	0	0	0	1	0	0	0	0	0	0	0	0	1	0	0	0
11/27/2009	0	0	0	0	0	1	0	0	0	0	0	0	0	0	0	0	0	0
11/28/2009	0	0	1	0	0	1	0	0	0	0	0	0	0	0	0	0	0	0
11/29/2009	0	0	0	0	0	1	0	0	0	0	0	0	0	0	0	0	0	0
11/30/2009	0	0	0	0	0	1	0	0	0	1	0	0	0	0	0	0	0	0
12/1/2009	0	0	0	0	0	1	0	0	0	0	0	0	0	0	0	0	0	0
12/2/2009	0	0	0	0	0	1	0	0	0	0	0	0	0	0	0	0	0	0
12/3/2009	0	0	0	0	0	0	0	0	0	1	0	0	0	0	0	0	0	0
12/4/2009	0	0	1	0	0	1	0	0	0	0	0	0	0	0	0	0	0	0
12/5/2009	0	0	0	0	0	1	0	0	0	0	0	0	0	0	0	0	0	0
12/6/2009	0	0	0	0	0	1	0	0	0	1	0	0	0	0	0	0	0	0
12/7/2009	0	0	0	0	0	1	0	0	0	0	0	0	0	0	0	0	0	0
12/8/2009	0	0	0	0	0	1	0	0	0	0	0	0	0	0	0	0	0	0
12/9/2009	0	0	0	0	0	1	0	0	0	1	0	0	0	0	0	0	0	0
12/10/2009	0	0	0	0	0	1	0	0	0	0	0	0	0	0	0	0	0	0
12/11/2009	0	0	0	0	0	1	0	0	0	0	0	0	0	0	0	0	0	0
12/12/2009	0	0	0	0	0	1	0	0	0	0	0	0	0	0	0	0	0	0
12/13/2009	0	0	0	0	0	1	0	0	0	0	0	0	0	0	0	0	0	0
12/14/2009	0	1	1	0	1	0	0	0	0	0	0	0	0	0	0	0	0	0
12/15/2009	0	0	1	0	1	0	0	0	0	0	0	0	0	0	0	0	0	0
12/16/2009	0	0	1	0	1	0	0	0	0	0	0	0	0	0	0	0	0	0
12/17/2009	0	0	1	0	1	0	0	0	0	0	0	0	0	0	0	0	0	0
12/18/2009	0	1	1	0	1	0	0	0	0	0	0	0	0	0	0	0	0	0
12/19/2009	0	0	1	0	1	0	0	0	0	0	0	0	0	0	0	0	0	0
12/20/2009	0	0	0	0	1	1	0	0	0	0	0	0	0	0	0	0	0	0
12/21/2009	0	0	0	0	0	0	0	0	0	0	0	0	0	0	0	0	0	0
12/22/2009	0	0	0	0	0	0	0	0	0	0	0	0	0	0	0	0	0	0
12/23/2009	0	0	0	0	0	0	0	0	0	0	0	0	0	0	0	0	0	0
12/24/2009	0	0	0	0	1	0	0	0	0	0	0	0	0	0	0	0	0	0
12/25/2009	0	0	0	0	1	0	0	0	0	0	0	0	0	0	0	0	0	0
12/26/2009	0	0	0	0	1	0	0	0	0	0	0	0	0	0	0	0	0	0
12/27/2009	0	0	0	0	1	0	0	0	0	0	0	0	0	0	0	0	0	0
12/28/2009	0	0	0	0	1	0	0	0	0	0	0	0	0	0	0	0	0	0
12/29/2009	0	0	0	0	1	0	0	0	0	0	0	0	0	0	0	0	0	0
12/30/2009	0	0	0	0	1	0	0	0	0	0	0	0	0	0	0	0	0	0
12/31/2009	0	0	0	0	1	0	0	0	0	0	0	0	0	0	0	0	0	0
1/1/2010	0	0	0	0	0	0	0	0	0	0	0	0	0	0	0	0	0	0
1/2/2010	0	0	0	1	1	0	0	0	0	0	0	0	0	0	0	0	0	0
1/3/2010	0	0	0	0	1	0	0	0	0	0	0	0	0	0	0	0	0	0
1/4/2010	0	0	0	0	1	0	0	0	0	0	0	0	0	0	0	0	0	0
1/5/2010	0	0	1	0	1	0	0	0	0	0	0	0	0	0	0	0	0	0
1/6/2010	0	0	1	0	1	0	0	0	0	0	0	0	0	0	0	0	0	0
1/7/2010	0	0	1	0	1	0	0	0	0	0	0	0	0	0	0	0	0	0
1/8/2010	0	0	1	0	1	0	0	0	0	0	0	0	0	0	0	0	0	0
1/9/2010	0	0	1	0	1	0	0	0	0	0	0	0	0	0	0	0	0	0
1/10/2010	0	0	0	0	1	0	0	0	0	0	0	0	0	0	0	0	0	0
1/11/2010	0	0	0	0	1	0	0	0	0	0	0	0	0	0	0	0	0	0
1/12/2010	0	0	0	0	1	0	0	0	0	0	0	0	0	0	0	0	0	0
1/13/2010	0	0	0	0	1	0	0	0	0	0	0	0	0	0	0	0	0	0
1/14/2010	0	0	0	0	1	0	0	0	0	0	0	0	0	0	0	0	0	0
1/15/2010	0	0	0	0	1	0	0	0	0	0	0	0	0	0	0	0	0	0
1/16/2010	0	0	1	0	1	0	0	0	0	0	0	0	0	0	0	0	0	0
1/17/2010	0	1	1	0	1	0	0	0	0	0	0	0	0	0	0	0	0	0
1/18/2010	0	1	0	0	1	0	0	0	0	0	0	0	0	0	0	0	0	0
1/19/2010	0	0	1	0	1	0	0	0	0	0	0	0	0	0	0	0	0	0
1/20/2010	0	0	0	0	1	0	0	0	0	0	0	0	0	0	0	0	0	0
1/21/2010	0	0	1	0	1	0	0	0	0	0	0	0	0	0	0	0	0	0
1/22/2010	0	0	1	0	1	0	0	0	0	0	0	0	0	0	0	0	0	0
1/23/2010	0	0	1	0	1	0	0	0	0	0	0	0	0	0	0	0	0	0
1/24/2010	0	1	1	0	1	0	1	0	0	0	0	0	0	0	0	0	0	0
1/25/2010	0	0	0	0	1	0	0	0	0	0	0	0	0	0	0	0	0	0
1/26/2010	0	0	0	0	1	0	0	0	0	0	0	0	0	0	0	0	0	0
1/27/2010	0	0	0	0	1	0	0	0	0	0	0	0	0	0	0	0	0	0
1/28/2010	0	0	1	0	1	0	0	0	0	0	0	0	0	0	0	0	0	0
1/29/2010	0	1	1	1	1	0	0	0	0	0	0	0	0	0	0	0	0	0
1/30/2010	0	1	1	0	1	0	0	0	0	0	0	0	0	0	0	0	0	0
1/31/2010	0	1	1	0	1	0	0	0	0	0	0	0	0	0	0	0	0	0
2/1/2010	0	1	1	0	1	0	0	0	0	0	0	0	0	0	0	0	0	0
2/2/2010	0	0	1	0	1	0	0	0	0	0	0	0	0	0	0	0	0	0
2/3/2010	0	0	1	0	1	0	0	0	0	0	0	0	0	0	0	0	0	0
2/4/2010	0	0	1	0	1	0	0	0	0	0	0	0	0	0	0	0	0	0
2/5/2010	0	0	1	0	1	0	0	0	0	0	0	0	0	0	0	0	0	0
2/6/2010	0	0	1	0	1	0	0	0	0	0	0	0	0	0	0	0	0	0
2/7/2010	0	0	1	0	1	0	0	0	0	0	0	0	0	0	0	0	0	0
2/8/2010	0	0	1	0	1	0	0	0	0	0	0	0	0	0	0	0	0	0
2/9/2010	0	0	1	0	1	0	0	0	0	0	0	0	0	0	0	0	0	0
2/10/2010	0	0	1	0	1	0	0	0	0	0	0	0	0	0	0	0	0	0
2/11/2010	0	1	1	0	1	0	0	0	0	0	0	0	0	0	0	0	0	0
2/12/2010	0	0	1	0	1	0	0	0	0	0	0	0	0	0	0	0	0	0
2/13/2010	0	0	1	0	1	0	0	0	0	0	0	0	0	0	0	0	0	0
2/14/2010	0	1	1	0	1	0	0	0	0	0	0	0	0	0	0	0	0	0
2/15/2010	0	1	1	0	1	0	0	0	0	0	0	0	0	0	0	0	0	0
2/16/2010	0	0	1	0	1	0	0	0	0	0	0	0	0	0	0	0	0	0
2/17/2010	0	0	1	1	1	0	0	0	0	0	0	0	0	0	0	0	0	0
2/18/2010	0	1	1	0	1	0	0	0	0	0	0	0	0	0	0	0	0	0
2/19/2010	0	0	1	0	1	0	0	0	0	0	0	0	0	0	0	0	0	0
2/20/2010	0	0	0	0	1	0	0	0	0	0	0	0	0	0	1	0	0	0
2/21/2010	0	0	1	0	1	0	0	0	0	0	0	0	0	0	1	0	0	0
2/22/2010	0	0	1	0	1	0	0	0	0	0	0	0	0	0	0	0	0	0
2/23/2010	0	0	1	0	1	0	0	0	0	0	0	0	0	0	0	0	0	0
2/24/2010	0	0	1	0	1	0	0	0	0	0	0	0	0	0	0	0	0	0
2/25/2010	0	0	1	0	1	0	0	0	0	0	0	0	0	0	0	0	0	0
2/26/2010	0	0	1	0	1	0	0	0	0	0	0	0	0	0	0	0	0	0
2/27/2010	0	0	0	0	1	0	0	0	0	0	0	0	0	0	0	0	0	0
2/28/2010	0	0	1	0	1	0	0	0	0	0	0	0	0	1	0	0	0	0
3/1/2010	0	0	1	0	1	0	0	0	0	0	0	0	0	1	0	0	0	0
3/2/2010	0	0	1	0	1	0	0	0	0	0	0	0	0	1	0	0	0	0
3/3/2010	0	0	1	0	1	0	0	0	0	0	0	0	0	0	0	0	0	0
3/4/2010	0	0	0	0	1	0	0	0	0	0	0	0	0	0	0	0	0	0
3/5/2010	0	0	1	0	1	0	1	0	0	0	0	0	0	0	0	0	0	0
3/6/2010	0	1	1	0	1	0	0	0	0	0	0	0	0	0	0	0	0	0
3/7/2010	0	0	0	0	1	0	0	0	0	0	0	0	0	0	0	0	0	0
3/8/2010	0	0	1	0	1	0	0	0	0	0	0	0	0	0	0	0	0	0
3/9/2010	0	0	1	0	1	0	0	0	0	0	0	0	0	0	0	0	0	0
3/10/2010	0	0	0	0	1	0	0	0	0	0	0	0	0	1	0	0	0	0
3/11/2010	0	1	0	0	1	0	0	0	0	0	0	0	0	1	0	0	0	0
3/12/2010	0	0	0	0	1	0	0	0	0	0	0	0	0	1	0	0	0	0
3/13/2010	0	0	0	0	1	0	0	0	0	0	0	0	0	1	0	0	0	0
3/14/2010	0	0	1	0	1	0	0	0	0	0	0	0	0	1	0	0	0	0
3/15/2010	0	1	0	0	1	0	0	0	0	0	0	0	0	1	0	0	0	0
3/16/2010	0	1	1	0	1	0	0	0	0	0	0	0	0	0	0	0	0	0
3/17/2010	0	0	0	0	1	0	0	0	0	0	0	0	0	0	0	0	0	0
3/18/2010	0	0	0	0	1	0	0	0	0	0	0	0	0	0	0	0	0	0
3/19/2010	0	0	1	0	1	0	0	0	0	0	0	0	0	0	0	0	0	0
3/20/2010	0	0	1	0	1	0	0	0	0	0	0	0	0	0	0	0	0	0
3/21/2010	0	0	1	0	1	0	0	0	0	0	0	0	0	0	0	0	0	0
3/22/2010	0	0	0	0	1	0	0	0	0	0	0	0	0	1	0	0	0	0
3/23/2010	0	1	0	0	1	0	0	0	0	0	0	0	0	0	0	0	0	0
3/24/2010	0	0	0	0	1	0	0	0	0	0	0	0	0	0	0	0	0	0
3/25/2010	0	1	0	0	1	0	0	0	0	0	0	0	0	0	0	0	0	0
3/26/2010	0	0	0	0	1	0	0	0	0	0	0	0	0	0	0	0	0	0
3/27/2010	0	0	0	0	1	0	0	1	0	0	0	0	0	0	0	0	0	0
3/28/2010	0	0	0	0	1	0	0	0	0	0	0	0	0	0	0	0	0	0
3/29/2010	0	0	0	0	1	0	0	0	0	0	0	0	0	0	0	0	0	0
3/30/2010	0	0	1	0	1	0	0	0	0	0	0	0	0	0	0	0	0	0
3/31/2010	0	0	1	0	1	0	0	0	0	0	0	0	0	0	0	0	0	0
4/1/2010	0	0	0	0	1	0	0	0	0	0	0	0	0	0	0	0	0	0
4/2/2010	0	0	0	0	1	0	0	0	0	0	0	0	0	0	0	0	0	0
4/3/2010	0	0	0	0	1	0	0	0	0	0	0	0	0	0	0	0	0	0
4/4/2010	0	0	1	0	1	0	0	0	0	0	0	0	0	0	0	0	0	0
4/5/2010	0	1	0	1	1	0	0	1	0	0	0	0	0	0	0	0	0	0
4/6/2010	0	0	0	0	1	0	0	0	0	0	0	0	0	0	0	0	0	0
4/7/2010	0	0	0	0	1	0	0	0	0	0	0	0	0	0	0	0	0	0
4/8/2010	0	0	0	0	1	0	0	0	0	0	0	0	0	0	0	0	0	0
4/9/2010	0	0	0	0	1	0	0	0	0	0	0	0	0	0	0	0	0	0
4/10/2010	0	0	0	0	1	0	0	0	0	0	0	0	0	0	0	0	0	0
4/11/2010	0	0	0	0	1	0	0	0	0	0	0	0	0	0	0	0	0	0
4/12/2010	0	0	0	0	1	0	0	0	0	0	0	0	0	0	0	0	0	0
4/13/2010	0	0	0	0	1	0	0	0	0	0	0	0	0	1	0	0	0	0
4/14/2010	0	0	0	0	1	0	0	0	0	0	0	0	0	1	0	0	0	0
4/15/2010	0	0	0	0	1	0	0	0	0	0	0	0	0	0	0	0	0	0
4/16/2010	0	0	0	0	1	0	0	0	0	0	0	0	0	0	0	0	0	0
4/17/2010	0	0	0	0	1	0	0	0	0	0	0	0	0	0	0	0	0	0
4/18/2010	0	0	0	0	1	0	0	0	0	0	0	0	0	0	0	0	0	0
4/19/2010	0	0	1	0	1	0	0	0	0	0	0	0	0	0	0	0	0	0
4/20/2010	0	0	0	0	1	0	0	0	0	0	0	0	0	0	0	0	0	0
4/21/2010	0	0	0	0	1	0	0	0	0	0	0	0	0	0	0	0	0	0
4/22/2010	0	0	0	0	1	0	0	0	0	0	0	0	0	0	0	0	0	0
4/23/2010	0	0	0	0	0	0	0	0	0	0	0	0	0	0	0	0	0	0
4/24/2010	0	0	0	0	0	0	0	0	0	0	0	0	0	0	0	0	0	0
4/25/2010	0	0	0	0	0	0	0	0	0	0	1	0	0	0	0	0	0	0
4/26/2010	0	0	0	0	0	0	0	0	0	0	1	0	0	0	0	0	0	0
4/27/2010	0	0	0	0	0	0	0	0	0	1	0	0	0	0	0	0	0	0
4/28/2010	0	0	0	0	0	0	0	0	0	0	0	0	0	0	0	0	0	0
4/29/2010	0	0	0	0	0	0	0	0	0	1	0	0	0	0	0	0	0	0
4/30/2010	0	0	0	0	0	0	0	0	0	0	0	0	0	1	0	0	0	0
5/1/2010	0	0	0	0	1	0	0	0	0	0	0	0	0	1	0	0	0	0
5/2/2010	0	0	0	0	1	0	0	0	0	0	0	0	0	1	0	0	0	0
5/3/2010	0	0	0	0	0	0	0	0	0	0	0	0	0	1	0	0	0	0
5/4/2010	0	0	0	0	0	0	0	0	0	0	0	0	0	0	0	0	0	0
5/5/2010	0	0	0	0	0	0	0	0	0	0	0	0	0	0	0	0	0	0
5/6/2010	0	0	0	0	0	0	0	0	0	0	0	0	0	0	0	0	0	0
5/7/2010	0	0	0	0	0	0	0	0	0	0	0	0	0	0	0	0	0	0
5/8/2010	0	0	0	0	1	0	0	0	0	0	0	0	0	0	0	0	0	0
5/9/2010	0	0	0	0	1	0	0	0	0	0	0	0	0	0	0	0	0	0
5/10/2010	0	0	0	0	1	0	0	0	0	0	0	0	0	0	0	0	0	0
5/11/2010	0	0	0	0	1	0	0	0	0	1	0	0	0	0	0	0	0	0
5/12/2010	0	0	0	0	1	0	0	0	0	0	0	0	0	1	0	0	0	0
5/13/2010	0	0	0	0	0	0	0	0	0	0	1	0	0	1	0	0	0	0
5/14/2010	0	0	0	0	0	0	0	0	0	1	0	0	0	1	0	0	0	0
5/15/2010	0	0	0	0	1	0	0	0	0	0	0	0	0	1	0	0	0	0
5/16/2010	0	0	0	0	1	0	0	0	0	0	0	0	0	1	0	0	0	0
5/17/2010	0	0	0	0	0	0	0	0	0	1	0	0	0	0	0	0	0	0
5/18/2010	0	0	0	0	1	0	0	0	0	0	0	0	0	0	0	0	0	0
5/19/2010	0	0	0	0	0	0	0	0	0	1	0	0	0	0	0	0	0	0
5/20/2010	0	0	0	0	0	0	0	0	0	1	0	0	0	0	0	0	0	0
5/21/2010	0	0	0	0	1	0	0	0	0	0	0	0	0	0	0	0	0	0
5/22/2010	0	0	0	0	1	0	0	0	0	0	0	0	0	0	0	0	0	0
5/23/2010	0	0	0	0	1	0	0	0	0	0	0	0	0	0	0	0	0	0
5/24/2010	0	0	0	0	1	0	0	0	0	1	0	0	0	0	0	0	0	0
5/25/2010	0	0	0	0	0	0	0	0	0	1	0	0	0	0	0	0	0	0
5/26/2010	0	0	0	0	0	0	0	0	0	1	0	0	0	0	0	0	0	0
5/27/2010	0	0	0	0	1	0	0	0	0	0	0	0	0	0	0	0	0	0
5/28/2010	0	0	0	0	0	0	0	0	0	1	0	0	0	1	0	0	0	0
5/29/2010	0	0	0	0	0	0	0	0	0	0	0	0	0	1	1	0	0	0
5/30/2010	0	0	0	0	0	0	0	0	0	1	0	0	0	1	1	0	0	0
5/31/2010	0	0	0	0	0	0	0	0	0	1	0	0	0	1	1	0	0	0
6/1/2010	0	0	0	0	1	0	0	0	0	0	0	0	0	1	1	1	0	0
6/2/2010	0	0	0	0	1	0	0	0	0	0	0	0	0	0	1	1	0	0
6/3/2010	0	0	0	0	0	0	0	0	0	1	0	0	0	0	1	1	0	0
6/4/2010	0	0	0	0	0	0	0	0	0	1	0	0	0	0	1	1	0	0
6/5/2010	0	0	0	0	1	0	0	0	0	0	0	0	0	0	1	1	0	0
6/6/2010	0	0	0	0	1	0	0	0	0	0	0	0	0	1	1	1	0	0
6/7/2010	0	0	0	0	0	0	0	0	0	0	0	0	0	0	1	1	0	0
6/8/2010	0	0	0	0	0	0	0	0	0	1	0	0	0	0	1	1	0	0
6/9/2010	0	0	0	0	0	0	0	0	0	1	0	0	0	0	1	1	0	0
6/10/2010	0	0	0	0	0	0	0	0	0	1	0	0	0	0	1	1	0	0
6/11/2010	0	0	0	0	0	0	0	0	0	1	0	0	0	0	1	1	0	0
6/12/2010	0	0	0	0	0	0	0	0	0	0	0	0	0	0	1	1	0	0
6/13/2010	0	0	0	0	1	0	0	0	0	0	0	0	0	0	1	1	0	0
6/14/2010	0	0	0	0	0	0	0	0	0	0	0	0	0	0	1	1	0	0
6/15/2010	0	0	0	0	0	0	0	0	0	1	0	0	0	0	1	1	0	0
6/16/2010	0	0	0	0	0	0	0	0	0	0	0	0	0	0	1	1	0	0
6/17/2010	0	0	0	0	0	0	0	0	0	0	0	0	0	0	1	1	0	0
6/18/2010	0	0	0	0	0	0	0	0	0	1	0	0	0	0	1	1	0	0
6/19/2010	0	0	0	0	1	0	0	0	0	0	0	0	0	0	1	1	0	0
6/20/2010	0	0	0	0	0	0	0	0	0	0	0	0	0	0	1	1	0	0
6/21/2010	0	0	0	0	0	0	0	0	0	1	0	0	0	0	1	1	0	0
6/22/2010	0	0	0	0	0	0	0	0	0	1	0	0	0	0	1	1	0	0
6/23/2010	0	0	0	0	0	0	0	0	0	0	0	0	0	0	1	1	0	0
6/24/2010	0	0	0	0	0	0	0	0	0	0	0	0	0	0	1	1	0	0
6/25/2010	0	0	0	0	0	0	0	0	0	1	0	0	0	0	1	1	0	0
6/26/2010	0	0	0	0	0	0	0	0	0	1	0	0	0	0	1	1	0	0
6/27/2010	0	0	0	0	0	0	0	0	0	1	0	0	0	0	1	1	0	0
6/28/2010	0	0	0	0	0	0	0	0	0	1	0	0	0	0	1	1	0	0
6/29/2010	0	0	0	0	0	0	0	0	0	1	0	0	0	0	1	1	0	0
6/30/2010	0	0	0	0	0	0	0	0	0	0	0	0	0	0	1	1	0	0
7/1/2010	0	0	0	0	0	0	0	0	0	1	0	0	0	0	1	1	0	0
7/2/2010	0	0	0	0	0	0	0	0	0	1	0	0	0	0	1	1	0	0
7/3/2010	0	0	0	1	0	0	1	0	0	0	0	0	0	0	1	1	0	0
7/4/2010	0	0	0	0	0	0	0	0	0	0	0	0	0	0	1	1	0	0
7/5/2010	0	0	0	0	1	0	0	0	0	1	0	0	0	0	1	1	0	0
7/6/2010	0	0	0	0	1	0	0	0	0	0	0	0	0	0	1	1	0	0
7/7/2010	0	0	0	0	1	0	0	0	0	0	0	0	0	0	1	1	0	0
7/8/2010	0	0	0	1	1	0	0	0	0	1	0	0	0	0	1	1	0	0
7/9/2010	0	0	0	0	1	0	0	0	0	1	0	0	0	0	1	1	0	0
7/10/2010	0	0	0	0	1	0	0	0	0	1	0	0	0	0	1	1	0	0
7/11/2010	0	0	0	0	1	0	0	0	0	1	0	0	0	0	1	1	0	0
7/12/2010	0	0	0	0	0	0	0	0	0	1	0	0	0	1	1	1	0	0
7/13/2010	0	0	0	0	0	0	0	0	0	1	0	0	0	1	1	1	0	0
7/14/2010	0	0	0	0	0	0	0	0	0	1	0	0	0	1	1	1	0	0
7/15/2010	0	0	0	0	1	0	0	0	0	0	0	0	0	1	1	1	0	0
7/16/2010	0	0	0	0	1	0	0	0	0	0	0	0	0	0	1	1	0	0
7/17/2010	0	0	0	0	1	0	0	0	0	0	0	0	0	0	1	1	0	0
7/18/2010	0	0	0	0	1	0	0	0	0	0	0	0	0	0	1	1	0	0
7/19/2010	0	0	0	0	0	0	0	0	0	0	0	0	0	0	1	1	0	0
7/20/2010	0	0	0	0	0	0	0	0	0	1	0	0	0	0	1	1	0	0
7/21/2010	0	0	0	0	1	0	0	0	0	1	0	0	0	0	1	1	0	0
7/22/2010	0	0	0	0	0	0	0	0	0	1	0	0	0	0	1	1	0	0
7/23/2010	0	0	0	0	0	1	0	0	0	0	0	0	0	0	1	1	0	0
7/24/2010	0	0	0	0	1	0	0	0	0	0	0	0	0	0	1	1	0	0
7/25/2010	0	0	0	0	1	0	0	0	0	0	0	0	0	0	1	1	0	0
7/26/2010	0	0	0	0	0	0	0	0	0	1	0	0	0	0	1	1	0	0
7/27/2010	0	0	0	0	0	0	0	0	0	1	0	0	0	0	1	1	0	0
7/28/2010	0	0	0	0	0	0	0	0	0	1	0	0	0	0	1	1	0	0
7/29/2010	0	0	0	0	0	0	0	0	0	0	0	0	0	0	1	1	0	0
7/30/2010	0	0	0	0	0	0	0	0	0	0	0	0	0	0	1	1	0	0
7/31/2010	0	0	0	0	1	0	0	0	0	0	0	0	0	0	1	1	0	0
8/1/2010	0	0	0	0	0	0	0	0	0	0	0	0	0	0	1	1	0	0
8/2/2010	0	0	0	0	0	0	0	0	0	0	0	0	0	0	1	1	0	0
8/3/2010	0	0	0	0	0	0	0	0	0	1	0	0	0	0	1	1	0	0
8/4/2010	0	0	0	0	1	0	0	0	0	1	0	0	0	0	1	1	0	0
8/5/2010	0	0	0	0	1	0	0	0	0	1	0	0	0	0	1	1	0	0
8/6/2010	0	0	0	0	0	0	0	0	0	1	0	0	0	0	1	1	0	0
8/7/2010	0	0	0	0	0	0	0	0	0	0	0	0	0	0	1	1	0	0
8/8/2010	0	0	0	0	1	0	0	0	0	0	0	0	0	0	1	1	0	0
8/9/2010	0	0	0	0	0	0	0	0	0	1	0	0	0	0	1	1	0	0
8/10/2010	0	0	0	0	1	0	0	0	0	0	0	0	0	0	1	1	0	0
8/11/2010	0	0	0	0	1	0	0	0	0	0	0	0	0	0	1	1	0	0
8/12/2010	0	0	1	0	1	0	0	0	0	0	0	0	0	0	1	1	0	0
8/13/2010	0	0	0	0	1	0	0	0	0	0	0	0	0	0	1	1	0	0
8/14/2010	0	0	0	0	1	0	0	0	0	0	0	0	0	0	1	1	0	0
8/15/2010	0	0	0	0	1	0	0	0	0	0	0	0	0	0	1	1	0	0
8/16/2010	0	1	0	0	1	0	0	0	0	0	0	0	0	0	1	1	0	0
8/17/2010	0	0	0	0	1	0	0	0	0	0	0	0	0	0	1	1	0	0
8/18/2010	0	0	0	0	1	0	0	0	0	0	0	0	0	0	1	1	0	0
8/19/2010	0	0	0	0	1	0	0	0	0	0	0	0	0	0	1	1	0	0
8/20/2010	0	0	0	0	1	0	0	1	0	0	0	0	0	0	1	1	0	0
8/21/2010	0	0	0	0	1	0	0	0	0	0	0	0	0	0	1	1	0	0
8/22/2010	0	0	0	0	1	0	0	0	0	0	0	0	0	0	1	1	0	0
8/23/2010	0	0	0	0	1	0	0	0	0	0	0	0	0	0	1	1	0	0
8/24/2010	0	0	0	0	1	0	0	0	0	0	0	0	0	0	1	1	0	0
8/25/2010	0	0	0	0	1	0	0	0	0	0	0	0	0	0	1	1	0	0
8/26/2010	0	0	0	0	1	0	0	0	0	0	0	0	0	0	1	1	0	0
8/27/2010	0	0	0	0	1	0	0	0	0	0	0	0	0	0	1	1	0	0
8/28/2010	0	0	0	0	1	0	0	0	0	0	0	0	0	0	1	1	0	0
8/29/2010	0	0	0	0	1	0	0	0	0	1	0	0	0	0	1	0	0	0
8/30/2010	0	0	0	0	0	0	0	0	0	1	0	0	0	0	1	0	0	0
8/31/2010	0	0	0	0	0	0	0	0	0	1	0	0	0	0	1	0	0	0
9/1/2010	0	0	0	0	0	0	0	0	0	1	0	0	0	0	0	0	0	0
9/2/2010	0	0	0	0	0	0	0	0	0	1	0	0	0	0	0	0	0	0
9/3/2010	0	0	0	0	0	0	0	0	0	1	0	0	0	0	0	0	0	0
9/4/2010	0	0	0	0	1	0	0	0	0	0	0	0	0	0	0	0	0	0
9/5/2010	0	0	0	0	0	0	0	0	0	0	0	0	0	0	0	0	0	0
9/6/2010	0	0	0	0	0	0	0	0	0	1	0	0	0	0	0	0	0	0
9/7/2010	0	0	0	0	0	0	0	0	0	1	0	0	0	0	0	0	0	0
9/8/2010	0	0	0	0	0	0	0	0	0	1	0	0	0	0	0	0	0	0
9/9/2010	0	0	0	0	0	0	0	0	0	1	0	0	0	0	0	0	0	0
9/10/2010	0	1	0	0	1	0	0	0	0	0	0	0	0	0	0	0	0	0
9/11/2010	0	0	0	0	1	0	0	0	0	0	0	0	0	0	0	0	0	0
9/12/2010	0	0	0	0	1	0	0	0	0	0	0	0	0	0	0	0	0	0
9/13/2010	0	0	0	0	1	0	0	0	0	0	0	0	0	0	0	0	0	0
9/14/2010	0	0	0	1	1	0	0	0	0	0	0	0	0	0	0	0	0	0
9/15/2010	0	0	0	1	1	0	0	0	0	0	0	0	0	1	0	0	0	0
9/16/2010	0	1	0	0	1	0	0	0	0	0	0	0	0	1	0	0	0	0
9/17/2010	0	0	1	1	1	0	0	0	0	0	0	0	0	1	0	0	0	0
9/18/2010	0	0	0	0	1	0	0	0	0	0	0	0	0	0	0	0	0	0
9/19/2010	0	0	0	0	1	0	0	0	0	0	0	0	0	0	0	0	0	0
9/20/2010	0	0	0	0	1	0	0	0	0	0	0	0	0	1	1	0	0	0
9/21/2010	0	0	0	0	1	0	0	0	0	0	0	0	0	0	0	0	0	0
9/22/2010	0	0	0	0	1	0	0	0	0	0	0	0	0	0	0	0	0	0
9/23/2010	0	0	0	0	1	0	0	0	0	0	0	0	0	0	0	0	0	0
9/24/2010	0	0	0	0	1	0	0	0	0	0	0	0	0	0	0	0	0	0
9/25/2010	0	0	0	0	1	0	0	0	0	0	0	0	0	0	0	0	0	0
9/26/2010	0	0	0	0	1	0	0	0	0	0	0	0	0	0	0	0	0	0
9/27/2010	0	0	0	0	1	0	0	0	0	0	0	0	0	0	0	0	0	0
9/28/2010	0	0	0	0	1	0	0	0	0	0	0	0	0	0	0	0	0	0
9/29/2010	0	0	0	0	1	0	0	0	0	0	0	0	0	0	0	0	0	0
9/30/2010	0	0	0	0	1	0	0	0	0	0	0	0	0	0	0	0	0	0
10/1/2010	0	0	0	0	1	0	0	0	0	0	0	0	0	0	0	0	0	0
10/2/2010	0	0	0	0	1	0	0	0	0	0	0	0	0	0	1	0	0	0
10/3/2010	0	0	0	0	1	0	0	0	0	0	0	0	0	0	1	0	0	0
10/4/2010	0	0	0	0	1	0	0	0	0	0	0	0	0	0	1	0	0	0
10/5/2010	0	0	0	0	1	0	0	0	0	0	0	0	0	0	1	0	0	0
10/6/2010	0	0	0	0	1	0	0	0	0	0	0	0	0	0	1	0	0	0
10/7/2010	0	0	0	0	1	0	1	0	0	0	0	0	0	0	0	0	0	0
10/8/2010	0	0	0	0	1	0	0	0	0	0	0	0	0	0	0	0	0	0
10/9/2010	0	0	0	0	1	0	0	0	0	0	0	0	0	0	0	0	0	0
10/10/2010	0	0	0	0	1	0	0	0	0	0	0	0	0	0	0	0	0	0
10/11/2010	0	0	0	0	1	0	0	0	0	0	0	0	0	0	0	0	0	0
10/12/2010	0	0	0	0	1	0	0	0	0	0	0	0	0	0	0	0	0	0
10/13/2010	0	0	0	0	1	0	0	0	0	0	0	0	0	0	0	0	0	0
10/14/2010	0	0	0	0	1	0	0	0	0	0	0	0	0	0	0	0	0	0
10/15/2010	0	0	0	0	1	0	0	0	0	0	0	0	0	0	0	0	0	0
10/16/2010	0	0	0	0	1	0	0	0	0	0	0	0	0	0	0	0	0	0
10/17/2010	0	0	0	0	1	0	0	1	0	0	0	0	0	0	0	0	0	0
10/18/2010	0	0	0	0	1	0	0	0	0	0	0	0	0	1	0	0	0	0
10/19/2010	0	0	0	0	1	0	0	0	0	0	0	0	0	0	0	0	0	0
10/20/2010	0	0	0	0	1	0	0	0	0	0	0	0	0	0	0	0	0	0
10/21/2010	0	0	0	0	1	0	0	0	0	0	0	0	0	0	0	0	0	0
10/22/2010	0	0	0	0	1	0	0	0	0	0	0	0	0	1	0	0	0	0
10/23/2010	0	0	0	0	1	0	0	0	0	0	0	0	0	0	0	0	0	0
10/24/2010	0	0	0	0	1	0	0	0	0	0	0	0	0	0	0	0	0	0
10/25/2010	0	0	0	0	1	0	0	0	0	0	0	0	0	0	0	0	0	0
10/26/2010	0	0	0	0	1	0	0	0	0	0	0	0	0	0	0	0	0	0
10/27/2010	0	0	0	0	1	0	0	0	0	0	0	0	0	0	0	0	0	0
10/28/2010	0	0	0	1	1	0	1	0	0	0	0	0	0	0	0	0	0	0
10/29/2010	0	0	0	0	1	0	0	0	0	0	0	0	0	0	0	0	0	0
10/30/2010	0	0	0	0	1	0	0	0	0	0	0	0	0	0	0	0	0	0
10/31/2010	0	0	0	0	1	0	0	0	0	0	0	0	0	1	0	0	0	0
11/1/2010	0	0	0	0	1	0	0	0	0	0	0	0	0	1	0	0	0	0
11/2/2010	0	0	0	0	1	0	0	0	0	0	0	0	0	1	0	0	0	0
11/3/2010	0	0	0	0	1	0	0	0	0	0	0	0	0	0	0	0	0	0
11/4/2010	0	1	0	0	1	0	1	0	0	0	0	0	0	0	0	0	0	0
11/5/2010	0	0	0	0	1	0	0	0	0	0	0	0	0	0	0	0	0	0
11/6/2010	0	0	0	0	1	0	0	0	0	0	0	0	0	0	0	0	0	0
11/7/2010	0	0	0	0	1	0	0	1	0	0	0	0	0	0	0	0	0	0
11/8/2010	0	0	0	0	1	0	0	0	0	0	0	0	0	0	0	0	0	0
11/9/2010	0	0	0	0	1	0	0	0	0	0	0	0	0	0	0	0	0	0
11/10/2010	0	0	0	0	1	0	0	0	0	0	0	0	1	0	0	0	0	0
11/11/2010	0	0	0	0	1	0	0	0	0	0	0	0	0	0	0	0	0	0
11/12/2010	0	0	0	0	1	0	0	0	0	0	0	0	0	0	0	0	0	0
11/13/2010	0	0	0	0	1	0	0	0	0	0	0	0	0	0	0	0	0	0
11/14/2010	0	0	0	0	1	0	0	0	0	0	0	0	0	0	0	0	0	0
11/15/2010	0	0	0	0	1	0	0	0	0	0	0	0	0	0	0	0	0	0
11/16/2010	0	0	0	0	1	0	0	0	0	0	0	0	0	0	0	0	0	0
11/17/2010	0	0	0	0	1	0	0	0	0	0	0	0	0	0	0	0	0	0
11/18/2010	0	0	0	0	1	0	0	0	0	0	0	0	0	0	0	0	0	0
11/19/2010	0	0	0	0	1	0	0	0	0	0	0	0	0	0	0	0	0	0
11/20/2010	0	0	0	0	1	0	0	0	0	0	0	0	0	0	0	0	0	0
11/21/2010	0	0	0	0	1	0	0	0	0	0	0	0	0	0	0	0	0	0
11/22/2010	0	0	0	0	1	0	0	0	0	0	0	0	0	0	0	0	0	0
11/23/2010	0	0	0	0	1	0	0	0	0	0	0	0	0	0	0	0	0	0
11/24/2010	0	0	0	0	1	0	0	0	0	0	0	0	0	0	0	0	0	0
11/25/2010	0	0	0	0	1	0	0	0	0	0	0	0	0	0	0	0	0	0
11/26/2010	0	0	1	0	1	0	0	0	0	0	0	0	0	0	0	0	0	0
11/27/2010	0	0	1	0	1	0	0	0	0	0	0	0	0	0	0	0	0	0
11/28/2010	0	0	0	0	1	0	0	0	0	0	0	0	0	0	0	0	0	0
11/29/2010	0	0	0	0	1	0	0	0	0	0	0	0	0	0	0	0	0	0
11/30/2010	0	0	0	0	1	0	0	0	0	0	0	0	0	0	0	0	0	0
12/1/2010	0	0	0	0	1	0	0	0	0	0	0	0	0	0	0	0	0	0
12/2/2010	0	1	0	0	1	0	0	0	0	0	0	0	0	0	0	0	0	0
12/3/2010	0	0	0	0	1	0	0	0	0	0	0	0	0	0	0	0	0	0
12/4/2010	0	0	1	0	1	0	0	0	0	0	0	0	0	0	0	0	0	0
12/5/2010	0	1	0	0	1	0	0	0	0	0	0	0	0	0	0	0	0	0
12/6/2010	0	0	0	0	1	0	0	0	0	0	0	0	0	0	0	0	0	0
12/7/2010	0	0	0	0	1	0	0	0	0	0	0	0	0	0	0	0	0	0
12/8/2010	0	0	0	0	1	0	0	0	0	0	0	0	0	0	0	0	0	0
12/9/2010	0	0	0	0	1	0	0	0	0	0	0	0	0	0	0	0	0	0
12/10/2010	0	0	1	0	1	0	0	0	0	0	0	0	0	0	0	0	0	0
12/11/2010	0	0	0	0	1	1	0	0	0	0	0	0	0	0	0	0	0	0
12/12/2010	0	0	1	0	1	0	0	0	0	0	0	0	0	0	0	0	0	0
12/13/2010	0	0	0	0	1	0	0	0	0	0	0	0	0	0	0	0	0	0
12/14/2010	0	0	0	0	1	0	0	0	0	0	0	0	0	0	0	0	0	0
12/15/2010	0	0	0	0	1	0	0	0	0	0	0	0	0	0	0	0	0	0
12/16/2010	0	0	0	0	1	0	0	0	0	0	0	0	0	0	0	0	0	0
12/17/2010	0	0	0	0	1	0	0	0	0	0	0	0	0	0	0	0	0	0
12/18/2010	0	0	0	1	1	0	0	0	0	0	0	0	0	0	0	0	0	0
12/19/2010	0	0	0	0	1	0	0	0	0	0	0	0	0	0	0	0	0	0
12/20/2010	0	0	1	0	1	0	0	0	0	0	0	0	0	0	0	0	0	0
12/21/2010	0	0	0	0	1	0	0	0	0	0	0	0	0	0	0	0	0	0
12/22/2010	0	0	0	0	1	0	0	0	0	0	0	0	0	0	0	0	0	0
12/23/2010	0	0	0	0	1	0	0	0	0	0	0	0	0	0	0	0	0	0
12/24/2010	0	0	0	0	1	0	0	0	0	0	0	0	0	0	0	0	0	0
12/25/2010	0	0	0	0	1	0	0	0	0	0	0	0	0	0	0	0	0	0
12/26/2010	0	0	1	0	1	0	0	0	0	0	0	0	0	0	0	0	0	0
12/27/2010	0	0	1	0	1	0	0	0	0	0	0	0	0	0	0	0	0	0
12/28/2010	0	0	1	0	1	0	0	0	0	0	0	0	0	0	0	0	0	0
12/29/2010	0	1	1	0	1	0	0	0	0	0	0	0	0	0	0	0	0	0
12/30/2010	0	0	0	0	1	0	0	0	0	0	0	0	0	0	0	0	0	0
12/31/2010	0	0	0	0	1	0	0	0	0	0	0	0	0	0	0	0	0	0
1/1/2011	0	0	0	0	1	0	0	0	0	0	0	0	0	0	0	0	0	0
1/2/2011	0	0	0	0	0	0	0	1	0	0	0	0	0	0	0	0	0	0
1/3/2011	0	0	0	0	1	0	0	0	0	0	0	0	0	0	0	0	0	0
1/4/2011	0	0	0	0	1	0	0	0	0	0	0	0	0	0	0	0	0	0
1/5/2011	0	0	0	0	1	0	0	0	0	0	0	0	0	0	0	0	0	0
1/6/2011	0	1	0	0	1	0	0	0	0	0	0	0	0	0	0	0	0	0
1/7/2011	0	1	0	0	1	0	0	0	0	0	0	0	0	0	0	0	0	0
1/8/2011	0	0	1	0	1	0	0	0	0	0	0	0	0	0	0	0	0	0
1/9/2011	0	0	0	0	1	0	0	0	0	0	0	0	0	0	0	0	0	0
1/10/2011	0	0	1	0	1	0	0	0	0	0	0	0	0	0	0	0	0	0
1/11/2011	0	0	0	0	1	0	0	0	0	0	0	0	0	0	1	0	0	0
1/12/2011	0	0	1	0	1	0	0	0	0	0	0	0	0	0	1	0	0	0
1/13/2011	0	0	0	0	1	0	0	0	0	0	0	0	0	0	0	0	0	0
1/14/2011	0	0	0	0	1	0	0	0	0	0	0	0	0	0	0	0	0	0
1/15/2011	0	0	0	0	1	0	0	0	0	0	0	0	0	0	0	0	0	0
1/16/2011	0	0	0	0	1	0	0	0	0	0	0	0	0	0	0	0	0	0
1/17/2011	0	0	0	0	1	0	0	0	0	0	0	0	0	0	0	0	0	0
1/18/2011	0	0	0	0	1	0	0	0	0	0	0	0	0	0	0	0	0	0
1/19/2011	0	0	0	0	1	0	0	0	0	0	0	0	0	0	0	0	0	0
1/20/2011	0	0	0	0	1	0	0	0	0	0	0	0	0	0	0	0	0	0
1/21/2011	0	0	0	0	1	0	0	0	0	0	0	0	0	0	0	0	0	0
1/22/2011	0	0	0	0	1	0	0	0	0	0	0	0	0	0	0	0	0	0
1/23/2011	0	0	0	0	1	0	0	0	0	0	0	0	0	0	0	0	0	0
1/24/2011	0	0	0	0	1	0	0	0	0	0	0	0	0	0	0	0	0	0
1/25/2011	0	0	0	0	1	0	0	0	0	0	0	0	0	0	0	0	0	0
1/26/2011	0	0	0	0	1	0	0	0	0	0	0	0	0	0	0	0	0	0
1/27/2011	0	0	1	0	1	0	0	0	0	0	0	0	0	0	0	0	0	0
1/28/2011	0	0	0	0	1	0	0	0	0	0	0	0	0	0	0	0	0	0
1/29/2011	0	0	0	0	1	0	0	0	0	0	0	0	0	0	0	0	0	0
1/30/2011	0	0	0	0	1	0	0	0	0	0	0	0	0	0	0	0	0	0
1/31/2011	0	0	0	0	1	0	0	0	0	0	0	0	0	1	0	0	0	0
2/1/2011	0	1	1	0	1	0	0	0	0	0	0	0	0	1	0	0	0	0
2/2/2011	0	0	1	0	1	0	0	0	0	0	0	0	0	1	0	0	0	0
2/3/2011	0	0	1	0	1	0	0	0	0	0	0	0	0	1	0	0	0	0
2/4/2011	0	0	1	0	1	0	0	0	0	0	0	0	0	1	0	0	0	0
2/5/2011	0	0	0	0	1	0	0	0	0	0	0	0	0	1	0	0	0	0
2/6/2011	0	0	0	0	1	0	0	0	0	0	0	0	0	0	0	0	0	0
2/7/2011	0	0	0	0	1	0	0	0	0	0	0	0	0	0	0	0	0	0
2/8/2011	0	0	0	0	1	0	0	0	0	0	0	0	0	0	0	0	0	0
2/9/2011	0	0	0	0	1	0	0	0	0	0	0	0	0	0	0	0	0	0
2/10/2011	0	0	0	0	1	0	0	0	0	0	0	0	0	0	0	0	0	0
2/11/2011	0	0	0	0	1	0	0	0	0	0	0	0	0	0	0	0	0	0
2/12/2011	0	0	0	0	1	0	0	0	0	0	0	0	0	0	0	0	0	0
2/13/2011	0	0	0	0	1	0	0	0	0	0	0	0	0	0	0	0	0	0
2/14/2011	0	0	0	0	1	0	0	0	0	0	0	0	0	0	0	0	0	0
2/15/2011	0	0	0	0	1	0	0	0	0	0	0	0	0	0	0	0	0	0
2/16/2011	1	0	0	0	1	0	0	0	0	0	0	0	0	0	0	0	0	0
2/17/2011	0	0	0	0	1	0	0	0	0	0	0	0	0	0	0	0	0	0
2/18/2011	0	0	0	0	1	0	0	0	0	0	0	0	0	0	0	0	0	0
2/19/2011	0	0	0	0	1	0	0	0	0	0	0	0	0	0	0	0	0	0
2/20/2011	0	0	0	0	1	0	0	1	0	0	0	0	0	0	0	0	0	0
2/21/2011	0	0	0	0	1	0	0	0	0	0	0	0	0	0	0	0	0	0
2/22/2011	0	0	0	0	1	0	0	0	0	0	0	0	0	0	0	0	0	0
2/23/2011	0	0	0	0	1	0	0	0	0	0	0	0	0	0	0	0	0	0
2/24/2011	0	0	0	0	1	0	0	0	0	0	0	0	0	0	0	0	0	0
2/25/2011	0	0	0	0	1	0	0	0	0	0	0	0	0	0	0	0	0	0
2/26/2011	0	0	0	0	1	0	0	0	0	0	0	0	0	0	0	0	0	0
2/27/2011	1	0	0	0	1	0	0	0	0	0	0	0	0	0	0	0	0	0
2/28/2011	0	0	0	0	1	0	0	0	0	0	0	0	0	0	0	0	0	0
3/1/2011	0	0	0	0	1	0	0	0	0	0	0	0	0	0	0	0	0	0
3/2/2011	0	0	0	0	1	0	0	0	0	0	0	0	0	0	0	0	0	0
3/3/2011	0	0	0	0	1	0	0	0	0	0	0	0	0	0	0	0	0	0
3/4/2011	0	0	0	0	1	0	0	0	0	0	0	0	0	0	0	0	0	0
3/5/2011	0	0	0	0	1	0	0	1	0	0	0	0	0	0	0	0	0	0
3/6/2011	0	0	0	0	1	0	0	0	0	0	0	0	0	0	0	0	0	0
3/7/2011	0	0	0	0	1	0	0	0	0	0	0	0	0	0	0	0	0	0
3/8/2011	0	0	0	0	1	0	0	0	0	0	0	0	0	0	0	0	0	0
3/9/2011	0	0	1	0	1	0	0	0	0	0	0	0	0	0	0	0	0	0
3/10/2011	0	0	0	0	1	0	0	0	0	0	0	0	0	0	0	0	0	0
3/11/2011	0	0	0	0	1	0	0	0	0	0	0	0	0	0	0	0	0	0
3/12/2011	0	0	0	0	1	0	0	0	0	0	0	0	0	0	0	0	0	0
3/13/2011	0	0	0	0	1	0	0	0	0	0	0	0	0	0	0	0	0	0
3/14/2011	0	0	0	0	1	0	0	0	0	0	0	0	0	0	0	0	0	0
3/15/2011	0	1	1	0	1	0	1	0	0	0	0	0	0	0	0	0	0	0
3/16/2011	0	0	0	0	1	0	0	0	0	0	0	0	0	0	0	0	0	0
3/17/2011	0	0	0	0	1	0	0	0	0	0	0	0	0	0	0	0	0	0
3/18/2011	0	0	0	0	1	0	0	0	0	0	0	0	0	0	0	0	0	0
3/19/2011	0	0	0	0	1	0	0	0	0	0	0	0	0	0	0	0	0	0
3/20/2011	0	0	0	0	1	0	1	0	0	0	0	0	0	0	0	0	0	0
3/21/2011	0	0	0	0	1	0	0	0	0	0	0	0	0	0	0	0	0	0
3/22/2011	0	0	0	0	1	0	0	0	0	0	0	0	0	0	0	0	0	0
3/23/2011	0	0	0	0	1	0	0	0	0	0	0	0	0	0	0	0	0	0
3/24/2011	0	0	0	0	1	0	0	0	0	0	0	0	0	0	0	0	0	0
3/25/2011	0	0	0	0	1	0	0	0	0	0	0	0	0	0	0	0	0	0
3/26/2011	0	0	0	0	1	0	0	1	0	0	0	0	0	0	0	0	0	0
3/27/2011	0	0	0	0	1	0	0	0	0	0	0	0	0	0	0	0	0	0
3/28/2011	0	0	0	0	1	0	0	0	0	0	0	0	0	0	0	0	0	0
3/29/2011	0	0	0	0	1	0	0	0	0	0	0	0	0	0	0	0	0	0
3/30/2011	0	0	0	0	1	0	0	0	0	0	0	0	0	0	0	0	0	0
3/31/2011	0	0	0	0	1	0	0	0	0	0	0	0	0	0	0	0	0	0
4/1/2011	0	0	0	0	1	0	0	0	0	0	0	0	0	0	0	0	0	0
4/2/2011	0	0	0	0	1	0	0	1	0	0	0	0	0	0	0	0	0	0
4/3/2011	0	0	0	0	1	0	0	0	0	0	0	0	0	1	0	0	0	0
4/4/2011	0	0	0	0	1	0	0	0	0	0	0	0	0	1	0	0	0	0
4/5/2011	0	0	0	0	1	0	0	0	0	0	0	0	0	1	0	0	0	0
4/6/2011	0	0	0	0	1	0	0	0	0	0	0	0	0	0	0	0	0	0
4/7/2011	0	0	0	0	1	0	0	0	0	0	0	0	0	0	0	0	0	0
4/8/2011	0	0	0	0	1	0	0	0	0	0	0	0	0	0	0	0	0	0
4/9/2011	0	0	0	0	1	0	0	0	0	0	0	0	0	0	0	0	0	0
4/10/2011	0	0	0	0	1	0	0	0	0	0	0	0	0	0	0	0	0	0
4/11/2011	0	0	0	0	1	0	0	0	0	0	0	0	0	0	0	0	0	0
4/12/2011	0	0	0	0	1	0	0	0	0	0	0	0	0	0	0	0	0	0
4/13/2011	0	0	0	0	1	0	0	0	0	0	0	0	0	0	0	0	0	0
4/14/2011	0	0	0	0	1	0	0	0	0	0	0	0	0	1	0	0	0	0
4/15/2011	0	0	0	0	1	0	0	0	0	0	0	0	0	1	0	0	0	0
4/16/2011	0	0	0	0	1	0	0	0	0	0	0	0	0	1	0	0	0	0
4/17/2011	0	0	0	0	1	0	0	0	0	0	0	0	0	1	0	0	0	0
4/18/2011	0	0	0	0	1	0	0	0	0	0	0	0	0	1	0	0	0	0
4/19/2011	0	0	0	1	1	0	0	0	0	0	0	0	0	0	0	0	0	0
4/20/2011	0	0	0	0	1	0	0	0	0	0	0	0	0	0	0	0	0	0
4/21/2011	0	0	0	0	1	0	0	0	0	0	0	0	0	0	0	0	0	0
4/22/2011	0	0	0	0	1	0	0	0	0	0	0	0	0	1	0	0	0	0
4/23/2011	0	0	0	0	1	0	0	0	0	0	0	0	0	1	0	0	0	0
4/24/2011	0	0	0	0	1	0	0	0	0	0	0	0	0	1	0	0	0	0
4/25/2011	0	0	0	0	1	0	0	0	0	0	0	0	0	1	0	0	0	0
4/26/2011	0	0	0	0	1	0	0	0	0	0	0	0	0	1	0	0	0	0
4/27/2011	0	0	0	0	1	0	0	0	0	0	0	0	0	1	0	0	0	0
4/28/2011	0	0	0	0	1	0	0	0	0	0	0	0	0	1	0	0	0	0
4/29/2011	0	0	0	0	1	0	0	0	0	0	0	0	0	1	0	0	0	0
4/30/2011	0	0	0	0	1	0	0	0	0	0	0	0	0	0	0	0	0	0
5/1/2011	0	0	0	0	1	0	0	0	0	0	0	0	0	0	0	0	0	0
5/2/2011	0	0	0	0	1	0	0	0	0	0	0	0	0	0	0	0	0	0
5/3/2011	0	0	0	0	1	0	0	0	0	0	0	0	0	0	0	0	0	0
5/4/2011	0	0	0	0	1	0	0	0	0	0	0	0	0	0	0	0	0	0
5/5/2011	0	0	0	0	1	0	0	0	0	0	0	0	0	0	0	0	0	0
5/6/2011	0	0	0	0	1	0	0	0	0	0	0	0	0	0	0	0	0	0
5/7/2011	0	0	0	0	1	0	0	0	0	0	0	0	0	0	0	0	0	0
5/8/2011	0	0	0	0	1	0	0	0	0	0	0	0	0	0	0	0	0	0
5/9/2011	0	0	0	0	1	0	0	0	0	0	0	0	0	0	0	0	0	0
5/10/2011	0	0	0	0	1	0	0	0	0	0	0	0	0	0	0	0	0	0
5/11/2011	0	0	0	0	1	0	0	0	0	0	0	0	0	0	0	0	0	0
5/12/2011	0	0	0	0	1	0	0	0	0	0	0	0	0	0	0	0	0	0
5/13/2011	0	0	0	0	1	0	0	0	0	0	0	0	0	0	0	0	0	0
5/14/2011	0	0	0	0	1	0	0	0	0	0	0	0	0	0	0	0	1	0
5/15/2011	0	0	0	0	1	0	0	0	0	0	0	0	0	0	0	0	1	0
5/16/2011	0	0	0	0	1	0	0	0	0	0	0	0	0	0	0	0	1	0
5/17/2011	0	0	0	0	1	0	0	0	0	0	0	0	0	0	0	0	0	0
5/18/2011	0	0	0	0	1	0	0	0	0	0	0	0	0	0	0	0	0	0
5/19/2011	0	0	0	0	1	0	0	0	0	0	0	0	0	0	0	0	0	0
5/20/2011	0	0	0	0	1	0	0	0	0	0	0	0	0	1	0	0	0	0
5/21/2011	0	0	0	0	1	0	0	0	0	0	0	0	0	1	0	0	0	0
5/22/2011	0	0	0	0	1	0	0	0	0	0	0	0	0	1	0	0	0	0
5/23/2011	0	0	0	0	1	0	0	0	0	0	0	0	0	1	0	0	0	0
5/24/2011	0	0	0	0	1	0	0	0	0	0	0	0	0	1	0	0	0	0
5/25/2011	0	0	0	0	1	0	0	0	0	0	0	0	0	1	0	0	0	0
5/26/2011	0	0	0	0	1	0	0	0	0	0	0	0	0	0	0	0	0	0
5/27/2011	0	0	0	0	1	0	0	1	0	0	0	0	0	0	0	0	0	0
5/28/2011	0	0	0	0	1	0	0	0	0	0	0	0	0	0	0	0	0	0
5/29/2011	0	0	0	0	1	0	0	1	0	0	0	0	0	0	0	0	0	0
5/30/2011	0	0	0	0	1	0	0	0	0	0	0	0	0	0	0	0	0	0
5/31/2011	0	0	0	0	1	0	0	0	0	0	0	0	0	0	0	0	0	0
6/1/2011	0	0	0	0	1	0	0	0	0	0	0	0	0	0	1	0	0	0
6/2/2011	0	0	0	0	1	0	0	0	0	0	0	0	0	0	1	0	0	0
6/3/2011	0	0	0	0	1	0	0	0	0	0	0	0	0	0	1	0	0	0
6/4/2011	0	0	0	0	1	0	0	0	0	0	0	0	0	0	1	0	0	0
6/5/2011	0	0	0	0	1	0	0	0	0	0	0	0	0	0	1	0	0	0
6/6/2011	0	0	0	0	1	0	0	0	0	0	0	0	0	0	1	0	0	0
6/7/2011	0	0	0	0	1	0	0	0	0	0	0	0	0	0	1	0	0	0
6/8/2011	0	0	0	0	1	0	0	0	0	0	0	0	0	0	1	0	0	0
6/9/2011	0	0	0	0	1	0	0	0	0	0	0	0	0	0	1	0	0	0
6/10/2011	0	0	0	0	1	0	0	0	0	0	0	0	0	0	1	0	0	0
6/11/2011	0	0	0	0	1	0	0	0	0	0	0	0	0	0	1	0	0	0
6/12/2011	0	0	0	0	1	0	0	0	0	0	0	0	0	0	1	0	0	0
6/13/2011	0	0	0	0	1	0	0	0	0	0	0	0	0	0	1	0	0	0
6/14/2011	0	0	0	0	1	0	0	0	0	0	0	0	0	0	1	0	0	0
6/15/2011	0	0	0	0	1	0	0	0	0	0	0	0	0	0	1	0	0	0
6/16/2011	0	0	0	0	1	0	0	0	0	0	0	0	0	0	1	0	0	0
6/17/2011	0	0	0	0	1	0	0	0	0	0	0	0	0	0	1	0	0	0
6/18/2011	0	0	0	0	1	0	0	0	0	0	0	0	0	0	1	0	0	0
6/19/2011	0	0	0	0	1	0	0	0	0	0	0	0	0	0	1	0	0	0
6/20/2011	0	0	0	0	1	0	1	0	0	0	0	0	0	0	1	0	0	0
6/21/2011	0	0	0	0	1	0	0	0	0	0	0	0	0	1	1	0	0	0
6/22/2011	0	1	1	1	1	0	0	0	0	0	0	0	0	1	1	0	0	0
6/23/2011	0	0	0	0	1	0	0	0	0	0	0	0	0	1	1	0	0	0
6/24/2011	0	0	0	0	1	0	0	0	0	0	0	0	0	1	1	0	0	0
6/25/2011	0	0	0	0	1	0	0	0	0	0	0	0	0	1	1	0	0	0
6/26/2011	0	0	0	0	1	0	0	0	0	0	0	0	0	0	1	0	0	0
6/27/2011	0	0	0	0	1	0	0	0	0	0	0	0	0	0	1	0	0	0
6/28/2011	0	0	0	0	1	0	0	0	0	0	0	0	0	0	1	0	0	0
6/29/2011	0	0	0	0	1	0	0	0	0	0	0	0	0	0	1	0	0	0
6/30/2011	0	0	0	0	1	0	0	0	0	0	0	0	0	0	0	0	0	0
7/1/2011	0	0	0	0	1	0	0	0	0	0	0	0	0	0	0	0	0	0
7/2/2011	0	0	0	0	1	0	0	0	0	0	0	0	0	0	0	0	0	0
7/3/2011	0	0	0	0	1	0	0	0	0	0	0	0	0	0	0	0	0	0
7/4/2011	0	0	0	0	1	0	0	0	0	0	0	0	0	0	0	0	0	0
7/5/2011	0	0	0	0	1	0	1	0	0	0	0	0	0	0	0	0	0	0
7/6/2011	0	0	0	0	1	0	0	0	0	0	0	0	0	0	0	0	0	0
7/7/2011	0	0	0	0	1	0	0	0	0	0	0	0	0	0	0	0	0	0
7/8/2011	0	0	0	0	1	0	0	1	0	0	0	0	0	0	0	0	0	0
7/9/2011	0	0	0	0	1	0	0	0	0	0	0	0	0	0	0	0	0	0
7/10/2011	0	0	0	0	1	0	0	0	0	0	0	0	0	0	0	0	0	0
7/11/2011	0	0	0	0	1	0	0	0	0	0	0	0	0	0	0	0	0	0
7/12/2011	0	0	0	0	1	0	0	0	0	0	0	0	0	0	0	0	0	0
7/13/2011	0	0	0	0	1	0	0	0	0	0	0	0	0	0	0	0	0	0
7/14/2011	0	0	0	0	1	0	0	0	0	0	0	0	0	0	0	0	0	0
7/15/2011	0	0	0	0	1	0	0	0	0	0	0	0	0	0	0	0	0	0
7/16/2011	0	0	0	0	1	0	0	0	0	0	0	0	0	0	0	0	0	0
7/17/2011	0	0	0	0	1	0	0	0	0	0	0	0	0	0	0	0	0	0
7/18/2011	0	0	0	0	1	0	0	0	0	0	0	0	0	0	0	0	0	0
7/19/2011	0	0	0	1	1	0	0	0	0	0	0	0	0	0	0	0	0	0
7/20/2011	0	0	0	0	1	0	0	0	0	0	0	0	0	0	0	0	0	0
7/21/2011	0	0	0	0	1	0	0	0	0	0	0	0	0	0	0	0	0	0
7/22/2011	0	0	0	0	1	0	0	0	0	0	0	0	0	0	0	0	0	0
7/23/2011	0	0	0	0	1	0	0	0	0	0	0	0	0	0	0	0	0	0
7/24/2011	0	0	0	0	1	0	0	0	0	0	0	0	0	0	0	0	0	0
7/25/2011	0	0	0	0	1	0	0	0	0	0	0	0	0	0	0	0	0	0
7/26/2011	0	0	0	0	1	0	0	0	0	0	0	0	0	1	0	0	0	0
7/27/2011	0	0	0	0	1	0	0	0	0	0	0	0	0	1	0	0	0	0
7/28/2011	0	0	1	0	1	0	0	0	0	0	0	0	0	0	0	0	0	0
7/29/2011	0	1	1	0	1	0	0	0	0	0	0	0	0	0	0	0	0	0
7/30/2011	0	1	1	0	1	0	0	0	0	0	0	0	0	0	0	0	0	0
7/31/2011	0	0	0	0	1	0	0	0	0	0	0	0	0	0	0	0	0	0
8/1/2011	0	0	0	0	1	0	0	0	0	0	0	0	0	0	0	0	0	0
8/2/2011	0	0	0	0	1	0	0	0	0	0	0	0	0	0	0	0	0	0
8/3/2011	0	0	0	0	1	0	0	0	0	0	0	0	0	0	0	0	0	0
8/4/2011	0	0	0	0	1	0	0	0	0	0	0	0	0	1	0	0	0	0
8/5/2011	0	0	0	0	1	0	0	0	0	0	0	0	0	1	0	0	0	0
8/6/2011	0	0	0	0	1	0	0	0	0	0	0	0	0	1	0	0	0	0
8/7/2011	0	0	0	0	1	0	0	0	0	0	0	0	0	1	0	0	0	0
8/8/2011	0	0	0	0	1	0	0	0	0	0	0	0	0	1	0	0	0	0
8/9/2011	0	0	1	0	1	0	0	0	0	0	0	0	0	0	0	0	0	0
8/10/2011	0	0	0	0	1	0	0	0	0	0	0	0	0	0	0	0	0	0
8/11/2011	0	0	0	0	1	0	0	0	0	0	0	0	0	0	0	0	0	0
8/12/2011	0	0	0	0	1	0	0	0	0	0	0	0	0	0	0	0	0	0
8/13/2011	0	0	1	1	1	0	0	0	0	0	0	0	0	0	0	0	0	0
8/14/2011	0	0	0	0	1	0	0	0	0	0	0	0	0	0	0	0	0	0
8/15/2011	0	0	0	0	1	0	0	0	0	0	0	0	0	0	0	0	0	0
8/16/2011	0	0	0	0	1	0	0	0	0	0	0	0	0	0	0	0	0	0
8/17/2011	0	1	0	1	1	0	0	1	0	0	0	0	0	0	0	0	0	0
8/18/2011	0	0	0	0	1	0	0	1	0	0	0	0	0	0	0	0	0	0
8/19/2011	0	0	0	0	1	0	0	1	0	0	0	0	0	0	0	0	0	0
8/20/2011	0	0	0	0	1	0	0	0	0	0	0	0	0	0	0	0	0	0
8/21/2011	0	0	0	0	1	0	0	0	0	0	0	0	0	0	0	0	0	0
8/22/2011	0	0	0	0	1	0	0	0	0	0	0	0	0	1	0	0	0	0
8/23/2011	0	0	0	0	1	0	0	0	0	0	0	0	0	0	0	0	0	0
8/24/2011	0	0	0	0	1	0	0	0	0	0	0	0	0	0	0	0	0	0
8/25/2011	0	0	0	0	1	0	0	0	0	0	0	0	0	0	0	0	0	0
8/26/2011	0	0	0	0	1	0	0	0	0	0	0	0	0	0	0	0	0	0
8/27/2011	0	0	0	0	1	0	0	0	0	0	0	0	0	1	0	0	0	0
8/28/2011	0	0	0	0	1	0	0	0	0	0	0	0	0	1	0	0	0	0
8/29/2011	0	1	1	1	1	0	0	0	0	0	0	0	0	1	0	0	0	0
8/30/2011	0	0	1	1	1	0	0	0	0	0	0	0	0	1	0	0	0	0
8/31/2011	0	0	1	0	1	0	0	0	0	0	0	0	0	1	0	0	0	0
9/1/2011	0	0	0	0	1	0	0	0	0	0	0	0	0	1	1	0	0	0
9/2/2011	0	0	0	0	1	0	0	0	0	0	0	0	0	1	1	0	0	0
9/3/2011	0	0	0	0	1	0	0	0	0	0	0	0	0	1	1	0	0	0
9/4/2011	0	0	0	0	1	0	0	0	0	0	0	0	0	1	1	0	0	0
9/5/2011	0	0	0	0	1	0	0	0	0	0	0	0	0	1	1	0	0	0
9/6/2011	0	0	0	0	1	0	0	0	0	0	0	0	0	1	1	0	0	0
9/7/2011	0	0	0	0	1	0	0	0	0	0	0	0	0	1	1	0	0	0
9/8/2011	0	0	0	0	1	0	0	0	0	0	0	0	0	1	1	0	0	0
9/9/2011	0	0	0	0	1	0	0	0	0	0	0	0	0	1	1	0	0	0
9/10/2011	0	0	0	0	1	0	0	1	0	0	0	0	0	1	1	0	0	0
9/11/2011	0	0	0	0	1	0	0	0	0	0	0	0	0	1	1	0	0	0
9/12/2011	0	0	0	0	1	0	0	0	0	0	0	0	0	1	1	0	0	0
9/13/2011	0	0	0	0	1	0	0	0	0	0	0	0	0	1	1	0	0	0
9/14/2011	0	0	0	0	1	0	0	0	0	0	0	0	0	0	1	0	0	0
9/15/2011	0	0	1	0	1	0	0	0	0	0	0	0	0	0	1	0	0	0
9/16/2011	0	0	0	0	1	0	0	0	0	0	0	0	0	0	1	0	0	0
9/17/2011	0	0	0	0	1	0	0	0	0	0	0	0	0	0	1	0	0	0
9/18/2011	1	0	0	0	1	0	1	0	0	0	0	0	0	0	1	0	0	0
9/19/2011	0	0	0	0	1	0	0	0	0	0	0	0	0	0	1	0	0	0
9/20/2011	0	0	0	0	1	0	0	0	0	0	0	0	0	0	1	0	0	0
9/21/2011	0	0	0	0	1	0	0	0	0	0	0	0	0	0	1	0	0	0
9/22/2011	0	0	0	0	1	0	0	0	0	0	0	0	0	1	1	0	0	0
9/23/2011	0	0	0	0	1	0	0	0	0	0	0	0	0	0	0	0	0	0
9/24/2011	0	0	0	1	1	0	0	0	0	0	0	0	0	1	0	0	0	0
9/25/2011	0	0	0	1	1	0	0	0	0	0	0	0	0	0	0	0	0	0
9/26/2011	0	0	0	0	1	0	0	0	0	0	0	0	0	0	0	0	0	0
9/27/2011	0	0	0	0	1	0	0	0	0	0	0	0	0	0	0	0	0	0
9/28/2011	0	0	0	0	1	0	0	0	0	0	0	0	0	0	0	0	0	0
9/29/2011	0	0	0	0	1	0	0	0	0	0	0	0	0	0	0	0	0	0
9/30/2011	0	0	0	0	1	0	0	0	0	0	0	0	0	0	0	0	0	0
10/1/2011	0	0	0	0	1	0	0	0	0	0	0	0	0	1	1	0	0	0
10/2/2011	0	0	0	0	1	0	0	0	0	0	0	0	0	0	1	0	0	0
10/3/2011	0	0	0	0	1	0	0	0	0	0	0	0	0	0	0	0	0	0
10/4/2011	0	0	0	0	1	0	0	0	0	0	0	0	0	0	0	0	0	0
10/5/2011	0	0	0	0	1	0	0	0	0	0	0	0	0	0	0	0	0	0
10/6/2011	0	0	0	0	1	0	0	0	0	0	0	0	0	0	0	0	0	0
10/7/2011	0	0	0	0	1	0	0	0	0	0	0	0	0	0	0	0	0	0
10/8/2011	0	0	0	0	1	0	0	0	0	0	0	0	0	0	0	0	0	0
10/9/2011	0	0	0	0	1	0	0	0	0	0	0	0	0	0	0	0	0	0
10/10/2011	0	0	0	0	1	0	0	0	0	0	0	0	0	0	0	0	0	0
10/11/2011	0	0	0	0	1	0	0	0	0	0	0	0	0	0	0	0	0	0
10/12/2011	0	0	0	1	1	0	0	0	0	0	0	0	0	0	0	0	0	0
10/13/2011	0	0	0	0	1	0	0	0	0	0	0	0	0	0	0	0	0	0
10/14/2011	0	0	0	0	1	0	0	0	0	0	0	0	0	0	0	0	0	0
10/15/2011	0	0	0	0	1	0	0	0	0	0	0	0	0	0	0	0	0	0
10/16/2011	0	0	0	0	1	0	0	0	0	0	0	0	0	0	0	0	0	0
10/17/2011	0	0	0	0	1	0	0	0	0	0	0	0	0	0	0	0	0	0
10/18/2011	0	0	0	0	1	0	0	0	0	0	0	0	0	0	0	0	0	0
10/19/2011	0	1	0	0	1	0	0	0	0	0	0	0	0	0	1	0	0	0
10/20/2011	0	0	0	0	1	0	0	0	0	0	0	0	0	0	1	0	0	0
10/21/2011	0	0	0	0	1	0	1	0	0	0	0	0	0	0	1	0	0	0
10/22/2011	0	0	0	1	1	0	1	0	0	0	0	0	0	0	0	0	0	0
10/23/2011	1	0	0	0	1	0	0	0	0	0	0	0	0	0	0	0	0	0
10/24/2011	0	0	0	0	1	0	0	0	0	0	0	0	0	0	0	0	0	0
10/25/2011	0	0	0	0	1	0	0	0	0	0	0	0	0	0	0	0	0	0
10/26/2011	0	0	0	0	1	0	0	0	0	0	0	0	0	0	1	0	0	0
10/27/2011	0	0	0	1	1	0	0	0	0	0	0	0	0	0	0	0	0	0
10/28/2011	0	0	1	0	1	0	0	0	0	0	0	0	0	0	0	0	0	0
10/29/2011	0	0	1	0	1	0	0	0	0	0	0	0	0	1	0	0	0	0
10/30/2011	0	0	0	1	1	0	0	0	0	0	0	0	1	1	0	0	0	0
10/31/2011	0	0	0	1	1	0	0	0	0	0	0	0	1	1	0	0	0	0
11/1/2011	0	0	0	0	1	0	0	0	0	0	0	0	0	0	0	0	0	0
11/2/2011	0	0	0	0	1	0	0	0	0	0	0	0	0	0	0	0	0	0
11/3/2011	0	0	1	0	1	0	0	0	0	0	0	0	0	0	0	0	0	0
11/4/2011	0	0	1	0	1	0	0	0	0	0	0	0	0	0	0	0	0	0
11/5/2011	0	0	1	0	1	0	0	0	0	0	0	0	0	0	0	0	0	0
11/6/2011	0	0	0	0	1	0	0	0	0	0	0	0	0	0	0	0	0	0
11/7/2011	0	0	0	0	1	0	0	0	0	0	0	0	0	0	0	0	0	0
11/8/2011	1	0	0	0	1	0	0	0	0	0	0	0	0	0	0	0	0	0
11/9/2011	0	0	0	0	1	0	0	0	0	0	0	0	0	0	0	0	0	0
11/10/2011	0	0	0	0	1	0	0	0	0	0	0	0	0	0	0	0	0	0
11/11/2011	0	0	0	0	1	0	0	0	0	0	0	0	0	0	0	0	0	0
11/12/2011	0	0	0	0	1	0	0	0	0	0	0	0	0	0	0	0	0	0
11/13/2011	0	0	0	0	1	0	0	0	0	0	0	0	0	0	0	0	0	0
11/14/2011	0	0	0	0	1	0	0	0	0	0	0	0	0	0	0	0	0	0
11/15/2011	0	0	0	0	1	0	0	0	0	0	0	0	0	0	0	0	0	0
11/16/2011	0	0	0	0	1	0	0	0	0	0	0	0	0	0	0	0	0	0
11/17/2011	0	0	0	0	1	0	0	0	0	0	0	0	0	0	0	0	0	0
11/18/2011	0	0	0	0	1	0	0	0	0	0	0	0	0	0	0	0	0	0
11/19/2011	0	0	0	0	1	0	0	0	0	0	0	0	0	0	0	0	0	0
11/20/2011	0	0	0	0	1	0	0	0	0	0	0	0	0	0	0	0	0	0
11/21/2011	0	0	0	0	1	0	0	0	0	0	0	0	0	0	0	0	0	0
11/22/2011	0	0	0	0	1	0	0	0	0	0	0	0	0	0	0	0	0	0
11/23/2011	0	0	0	0	1	0	0	0	0	0	0	0	0	0	0	0	0	0
11/24/2011	0	0	0	0	1	0	0	0	0	0	0	0	0	0	0	0	0	0
11/25/2011	0	0	0	0	1	0	0	0	0	0	0	0	0	0	0	0	0	0
11/26/2011	0	0	0	0	1	0	0	0	0	0	0	0	0	0	0	0	0	0
11/27/2011	0	0	0	0	1	0	0	0	0	0	0	0	0	0	0	0	0	0
11/28/2011	0	0	0	0	1	0	0	0	0	0	0	0	0	0	0	0	0	0
11/29/2011	0	0	0	0	1	0	0	0	0	0	0	0	0	0	0	0	0	0
11/30/2011	0	0	0	0	1	0	0	0	0	0	0	0	0	0	0	0	0	0
12/1/2011	0	0	0	0	1	0	0	0	0	0	0	0	0	0	0	0	0	0
12/2/2011	0	0	0	0	1	0	0	0	0	0	0	0	0	0	0	0	0	0
12/3/2011	0	0	0	0	1	0	0	0	0	0	0	0	0	0	0	0	0	0
12/4/2011	0	0	0	0	1	0	0	0	0	0	0	0	0	0	0	0	0	0
12/5/2011	0	0	0	0	1	0	0	0	0	0	0	0	0	0	0	0	0	0
12/6/2011	0	0	0	0	1	0	0	0	0	0	0	0	0	0	0	0	0	0
12/7/2011	0	0	0	0	1	0	0	0	0	0	0	0	0	0	0	0	0	0
12/8/2011	0	0	0	0	1	0	0	0	0	0	0	0	0	0	0	0	0	0
12/9/2011	0	0	0	0	1	0	0	0	0	0	0	0	0	0	0	0	0	0
12/10/2011	0	0	0	0	1	1	0	0	0	0	0	0	0	0	0	0	0	0
12/11/2011	0	0	0	0	1	1	0	0	0	0	0	0	0	0	0	0	0	0
12/12/2011	0	0	0	0	1	0	0	0	0	0	0	0	0	0	0	0	0	0
12/13/2011	0	0	0	0	1	0	0	0	0	0	0	0	0	0	0	0	0	0
12/14/2011	0	0	0	0	1	0	0	0	0	0	0	0	0	0	0	0	0	0
12/15/2011	0	0	0	0	1	0	0	0	0	0	0	0	0	1	0	0	0	0
12/16/2011	0	0	0	0	1	0	0	0	0	0	0	0	0	1	0	0	0	0
12/17/2011	0	0	0	0	1	0	0	0	0	0	0	0	0	1	0	0	0	0
12/18/2011	0	0	0	0	1	0	0	0	0	0	0	0	0	1	0	0	0	0
12/19/2011	0	0	0	0	1	0	0	0	0	0	0	0	0	0	0	0	0	0
12/20/2011	0	0	0	0	1	0	0	0	0	0	0	0	0	0	0	0	0	0
12/21/2011	0	0	0	0	1	0	0	0	0	0	0	0	0	0	0	0	0	0
12/22/2011	0	0	0	0	1	0	0	0	0	0	0	0	0	0	0	0	0	0
12/23/2011	0	0	0	0	0	0	0	0	0	0	0	0	0	0	0	0	0	0
12/24/2011	0	0	0	0	1	0	0	0	0	0	0	0	0	0	0	0	0	0
12/25/2011	0	0	0	0	0	0	0	0	0	0	0	0	0	0	0	0	0	0
12/26/2011	0	0	0	0	0	0	0	0	0	0	0	0	0	0	0	0	0	0
12/27/2011	0	0	0	0	0	0	0	0	0	0	0	0	0	0	0	0	0	0
12/28/2011	0	0	0	0	0	0	0	0	0	0	0	0	0	0	0	0	0	0
12/29/2011	0	0	0	0	0	0	0	0	0	0	0	0	0	1	0	0	0	0
12/30/2011	0	0	0	0	0	0	0	0	0	0	0	0	0	1	0	0	0	0
12/31/2011	0	0	0	0	0	0	0	0	0	0	0	0	0	0	0	0	0	0
1/1/2012	0	0	0	0	0	0	0	0	0	0	0	0	0	0	0	0	0	0
1/2/2012	0	0	0	1	0	0	0	0	0	1	0	0	0	0	0	0	0	0
1/3/2012	0	0	0	0	0	0	0	0	0	0	0	0	0	0	0	0	0	0
1/4/2012	0	0	0	0	0	0	0	0	0	0	0	0	0	0	0	0	0	0
1/5/2012	0	0	0	0	0	0	0	0	0	0	0	0	0	0	0	0	0	0
1/6/2012	0	0	0	0	0	0	0	0	0	0	0	0	0	0	0	0	0	0
1/7/2012	0	0	0	0	0	0	0	0	0	0	0	0	0	0	0	0	0	0
1/8/2012	0	0	0	0	0	0	0	0	0	0	0	0	0	0	0	0	0	0
1/9/2012	0	0	0	0	0	0	0	0	0	0	0	0	0	0	0	0	0	0
1/10/2012	0	0	0	0	0	0	0	0	0	0	0	0	0	0	0	0	0	0
1/11/2012	0	0	0	0	0	0	0	0	0	0	0	0	0	0	0	0	0	0
1/12/2012	0	0	0	0	0	0	0	0	0	0	0	0	0	0	0	0	0	0
1/13/2012	0	0	0	0	0	0	0	0	0	0	0	0	0	0	0	0	0	0
1/14/2012	0	0	0	0	0	0	0	0	0	0	0	0	0	0	0	0	0	0
1/15/2012	0	0	0	0	0	0	0	0	0	0	0	0	0	0	0	0	0	0
1/16/2012	0	0	0	0	0	0	0	0	0	0	0	0	0	0	0	1	0	0
1/17/2012	0	0	0	0	0	0	0	0	0	0	0	0	0	0	0	1	0	0
1/18/2012	0	0	0	0	0	0	0	0	0	0	0	0	0	0	0	0	0	0
1/19/2012	0	0	0	0	0	0	0	0	0	0	0	0	0	0	0	0	0	0
1/20/2012	0	0	0	0	0	0	0	0	0	0	0	0	0	0	0	0	0	0
1/21/2012	0	0	0	0	1	0	0	0	0	0	0	0	0	0	0	0	0	0
1/22/2012	0	0	0	0	0	0	0	0	0	0	0	0	0	0	0	0	0	0
1/23/2012	0	0	0	0	1	0	0	0	0	0	0	0	0	0	0	0	0	0
1/24/2012	0	0	0	0	0	0	0	0	0	0	0	0	0	0	0	0	0	0
1/25/2012	0	0	0	0	0	0	0	0	0	0	0	0	0	0	0	0	0	0
1/26/2012	0	0	0	0	0	0	0	0	0	0	0	0	0	0	0	0	0	0
1/27/2012	0	0	0	0	0	0	0	0	0	0	0	0	0	0	0	0	0	0
1/28/2012	0	0	0	0	0	0	0	0	0	0	0	0	0	0	0	0	0	0
1/29/2012	0	0	0	0	0	0	0	0	0	0	0	0	0	0	0	0	0	0
1/30/2012	0	0	0	0	0	0	0	0	0	0	0	0	0	0	0	0	0	0
1/31/2012	0	0	0	0	0	0	0	0	0	0	0	0	0	0	0	0	0	0
2/1/2012	0	1	0	1	0	0	0	0	0	0	0	0	0	0	0	0	0	0
2/2/2012	0	0	0	0	0	0	0	0	0	0	0	0	0	0	0	0	0	0
2/3/2012	0	0	0	0	0	0	0	0	0	0	0	0	0	0	0	0	0	0
2/4/2012	0	0	0	0	0	0	0	0	0	0	0	0	0	0	0	0	0	0
2/5/2012	0	0	0	0	0	0	0	0	0	0	0	0	0	0	0	0	0	0
2/6/2012	0	0	0	0	0	0	0	0	0	0	0	0	0	0	0	0	0	0
2/7/2012	0	0	0	0	0	0	0	0	0	0	0	0	0	0	0	0	0	0
2/8/2012	0	0	0	0	0	0	0	0	0	0	0	0	0	0	0	0	0	0
2/9/2012	0	0	0	0	0	0	0	0	0	0	0	0	0	0	0	0	0	0
2/10/2012	0	0	0	0	0	0	0	0	0	0	0	0	0	0	0	0	0	0
2/11/2012	0	0	0	0	0	0	0	0	0	0	0	0	0	0	0	0	0	0
2/12/2012	0	0	0	0	0	0	0	0	0	0	0	0	0	0	0	0	0	0
2/13/2012	0	0	0	0	0	0	0	0	0	0	0	0	0	0	0	0	0	0
2/14/2012	0	0	0	0	0	0	0	0	0	0	0	0	0	0	0	0	0	0
2/15/2012	0	0	0	0	1	0	0	0	0	0	0	0	0	0	0	0	0	0
2/16/2012	0	0	0	0	1	0	0	0	0	0	0	0	0	0	0	0	0	0
2/17/2012	0	0	0	0	1	0	0	0	0	0	0	0	0	0	0	0	0	0
2/18/2012	0	0	0	0	1	0	0	0	0	0	0	0	0	0	0	0	0	0
2/19/2012	0	0	0	0	1	0	0	0	0	0	0	0	0	0	0	0	0	0
2/20/2012	0	0	0	0	1	0	0	0	0	0	0	0	0	0	0	0	0	0
2/21/2012	0	0	0	0	1	0	0	0	0	0	0	0	0	0	0	0	0	0
2/22/2012	0	0	0	0	1	0	0	0	0	0	0	0	0	0	0	0	0	0
2/23/2012	0	0	0	0	1	0	0	0	0	0	0	0	0	0	0	0	0	0
2/24/2012	0	0	0	0	1	0	0	0	0	0	0	0	0	0	0	0	0	0
2/25/2012	0	0	0	0	1	0	0	0	0	0	0	0	0	0	0	0	0	0
2/26/2012	0	0	0	0	1	0	0	0	0	0	0	0	0	1	0	0	0	0
2/27/2012	0	0	0	0	1	0	0	0	0	0	0	0	0	0	0	0	0	0
2/28/2012	0	0	0	0	1	0	0	0	0	0	0	0	0	1	0	0	0	0
2/29/2012	0	0	0	0	1	0	0	0	0	0	0	0	0	1	0	0	0	0
3/1/2012	0	0	0	0	1	0	0	0	0	0	0	0	0	0	0	0	0	0
3/2/2012	0	0	0	0	1	0	0	0	0	0	0	0	0	1	0	0	0	0
3/3/2012	0	0	0	0	1	0	0	0	0	0	0	0	0	1	0	0	0	0
3/4/2012	0	0	0	0	1	0	0	0	0	0	0	0	0	1	0	0	0	0
3/5/2012	0	0	0	0	1	0	0	0	0	0	0	0	0	0	0	0	0	0
3/6/2012	0	0	0	0	1	0	0	0	0	0	0	0	0	0	0	0	0	0
3/7/2012	0	0	0	0	1	0	0	0	0	0	0	0	0	0	0	0	0	0
3/8/2012	0	0	0	0	1	0	0	0	0	0	0	0	0	0	0	0	0	0
3/9/2012	0	0	0	0	1	0	0	0	0	0	0	0	0	0	0	0	0	0
3/10/2012	0	0	0	0	1	0	0	0	0	0	0	0	0	0	0	0	0	0
3/11/2012	0	0	0	0	1	0	0	0	0	0	0	0	0	0	0	0	0	0
3/12/2012	0	0	0	0	1	0	0	0	0	0	0	0	0	0	0	0	0	0
3/13/2012	0	0	0	0	1	0	0	0	0	0	0	0	0	0	0	0	0	0
3/14/2012	0	0	0	0	1	0	0	0	0	0	0	0	0	0	0	0	0	0
3/15/2012	0	0	0	0	1	0	0	0	0	0	0	0	0	0	0	0	0	0
3/16/2012	0	0	0	0	1	0	0	0	0	0	0	0	0	0	0	0	0	0
3/17/2012	0	0	0	0	1	0	0	0	0	0	0	0	0	0	0	0	0	0
3/18/2012	0	0	0	0	1	0	0	0	0	0	0	0	0	0	0	0	0	0
3/19/2012	0	0	0	0	1	0	0	0	0	0	0	0	0	0	0	0	0	0
3/20/2012	0	0	0	0	1	0	0	0	0	0	0	0	0	0	0	0	0	0
3/21/2012	0	0	0	0	1	0	0	0	0	0	0	0	0	0	0	0	0	0
3/22/2012	0	0	0	0	1	0	0	0	0	0	0	0	0	0	0	0	0	0
3/23/2012	0	0	0	0	1	0	0	0	0	0	0	0	0	0	0	0	0	0
3/24/2012	0	0	0	0	0	0	0	0	0	0	0	0	0	0	0	0	0	0
3/25/2012	0	0	0	0	0	0	0	0	0	0	0	0	0	0	0	0	0	0
3/26/2012	0	0	0	0	0	0	0	0	0	0	0	0	0	0	0	0	0	0
3/27/2012	0	0	0	0	0	0	0	0	0	0	0	0	0	0	0	0	0	0
3/28/2012	0	0	0	0	0	0	0	0	0	0	0	0	0	0	0	0	0	0
3/29/2012	0	0	0	0	0	0	0	0	0	0	0	0	0	0	0	0	0	0
3/30/2012	0	0	0	0	0	0	0	0	0	0	0	0	0	0	0	0	0	0
3/31/2012	0	0	0	0	0	0	0	0	0	0	0	0	0	0	0	0	0	0
4/1/2012	0	0	0	0	0	0	0	0	0	1	0	0	0	0	0	0	0	0
4/2/2012	0	0	0	0	0	0	0	0	0	0	0	0	0	1	0	0	0	0
4/3/2012	0	0	0	0	0	0	0	0	0	0	0	0	0	1	0	0	0	0
4/4/2012	0	0	0	0	0	0	0	0	0	0	0	0	0	0	0	0	0	0
4/5/2012	0	0	0	0	0	0	0	0	0	0	0	0	0	0	0	0	0	0
4/6/2012	0	0	0	0	0	0	0	0	0	0	0	0	0	0	0	0	0	0
4/7/2012	0	0	0	0	0	0	0	0	0	0	0	0	0	0	0	0	0	0
4/8/2012	0	0	0	0	0	0	0	0	0	0	0	0	0	0	0	0	0	0
4/9/2012	0	0	0	0	0	0	0	0	0	0	0	0	0	0	0	0	0	0
4/10/2012	0	0	0	0	0	0	0	0	0	0	0	0	0	0	0	0	0	0
4/11/2012	0	0	0	0	0	0	0	0	0	0	0	0	0	0	0	0	0	0
4/12/2012	0	0	0	0	0	0	0	0	0	0	0	0	0	0	0	0	0	0
4/13/2012	0	0	0	0	0	0	0	0	0	0	0	0	0	0	0	0	0	0
4/14/2012	0	0	0	0	0	0	0	0	0	0	0	0	0	1	0	0	0	0
4/15/2012	0	0	0	0	0	0	0	0	0	0	0	0	0	1	0	0	0	0
4/16/2012	0	0	0	0	0	0	0	0	0	0	0	0	0	0	0	0	0	0
4/17/2012	0	0	0	0	0	0	0	0	0	0	0	0	0	0	0	0	0	0
4/18/2012	0	0	0	0	0	0	0	0	0	0	0	0	0	0	0	0	0	0
4/19/2012	0	0	0	0	1	0	0	0	0	0	0	0	0	0	0	0	0	0
4/20/2012	0	0	0	0	1	0	0	0	0	0	0	0	0	0	0	0	0	0
4/21/2012	0	0	0	0	1	0	0	0	0	0	0	0	0	0	0	0	0	0
4/22/2012	0	0	0	0	1	0	0	0	0	0	0	0	0	0	0	0	0	0
4/23/2012	1	0	0	0	0	0	0	0	0	1	0	0	0	0	0	0	0	0
4/24/2012	0	0	0	0	0	0	0	0	0	0	0	0	0	0	0	0	0	0
4/25/2012	0	0	0	0	0	0	0	0	0	0	0	0	0	0	0	0	0	0
4/26/2012	0	0	0	0	0	0	0	0	0	0	0	0	0	0	0	0	0	0
4/27/2012	0	0	0	0	0	0	0	0	0	0	0	0	0	0	0	0	0	0
4/28/2012	0	0	0	0	0	0	0	0	0	0	0	0	0	1	1	0	0	0
4/29/2012	0	0	0	0	0	0	0	0	0	0	0	0	0	1	1	0	0	0
4/30/2012	0	0	0	0	0	0	0	0	0	0	0	0	0	0	1	0	0	0
5/1/2012	0	0	0	0	0	0	0	0	0	1	0	0	0	0	1	0	0	0
5/2/2012	0	0	0	0	0	0	0	0	0	0	0	0	0	0	1	0	0	0
5/3/2012	0	0	0	0	0	0	0	0	0	0	0	0	0	0	1	0	0	0
5/4/2012	0	0	0	0	0	0	0	0	0	0	0	0	0	0	1	0	0	0
5/5/2012	0	0	0	0	0	0	0	0	0	0	0	0	0	0	1	0	0	0
5/6/2012	0	0	0	0	0	0	0	0	0	0	0	0	0	0	1	0	0	0
5/7/2012	0	0	0	0	0	0	0	0	0	0	0	0	0	0	1	0	0	0
5/8/2012	0	0	0	0	0	0	0	0	0	0	0	0	0	0	1	0	0	0
5/9/2012	0	0	0	0	0	0	0	0	0	0	0	0	0	0	1	0	0	0
5/10/2012	0	0	0	0	0	0	0	0	0	0	0	0	0	0	1	0	0	0
5/11/2012	0	0	0	0	0	0	0	0	0	0	0	0	0	0	1	0	0	0
5/12/2012	0	0	0	0	0	0	0	0	0	0	0	0	0	0	1	0	0	0
5/13/2012	0	0	0	0	0	0	0	0	0	0	0	0	0	0	1	0	0	0
5/14/2012	0	0	0	0	0	0	0	0	0	0	0	0	0	0	1	0	0	0
5/15/2012	0	0	0	0	0	0	0	0	0	0	0	0	0	0	1	0	0	0
5/16/2012	0	0	0	0	0	0	0	0	0	0	0	0	0	0	0	0	0	0
5/17/2012	0	0	0	0	0	0	0	0	0	0	0	0	0	0	0	0	0	0
5/18/2012	0	0	0	0	0	0	0	0	0	0	0	0	0	0	1	0	0	0
5/19/2012	0	0	0	0	0	0	0	0	0	0	0	0	0	0	0	0	0	0
5/20/2012	0	0	0	0	1	0	0	0	0	0	0	0	0	0	0	0	0	0
5/21/2012	0	0	0	0	0	0	0	0	0	0	0	0	0	0	0	0	0	0
5/22/2012	0	0	0	0	1	0	0	0	0	1	0	0	0	0	0	0	0	0
5/23/2012	0	0	0	0	0	0	0	0	0	0	0	0	0	0	0	0	0	0
5/24/2012	0	0	0	0	0	0	0	0	0	0	0	0	0	0	0	0	0	0
5/25/2012	0	0	0	0	0	0	0	0	0	0	0	0	0	1	0	0	0	0
5/26/2012	0	0	0	0	0	0	0	0	0	0	0	0	0	1	0	0	0	0
5/27/2012	0	0	0	0	0	0	0	0	0	0	0	0	0	1	0	0	0	0
5/28/2012	0	0	0	0	0	0	0	0	0	0	0	0	0	1	0	0	0	0
5/29/2012	0	0	0	0	0	0	0	0	0	0	0	0	0	1	0	0	0	0
5/30/2012	0	0	0	0	0	0	0	0	0	0	0	0	0	1	0	0	0	0
5/31/2012	0	0	0	0	0	0	0	0	0	0	0	0	0	0	0	0	0	0
6/1/2012	0	0	0	0	0	0	0	0	0	0	0	0	0	0	0	0	0	0
6/2/2012	0	0	0	0	0	0	0	0	0	0	0	0	0	0	0	0	0	0
6/3/2012	0	0	0	0	0	0	0	0	0	0	0	0	0	0	0	0	0	0
6/4/2012	0	0	0	0	0	0	0	0	0	0	0	0	0	0	0	0	0	0
6/5/2012	0	0	0	0	1	0	0	0	0	0	0	0	0	0	0	0	0	0
6/6/2012	0	0	0	0	1	0	0	0	0	0	0	0	0	1	0	0	0	0
6/7/2012	0	0	0	0	1	0	0	0	0	0	0	0	0	1	0	0	0	0
6/8/2012	0	0	0	0	1	0	0	0	0	0	0	0	0	0	0	0	0	0
6/9/2012	0	0	0	0	1	0	0	0	0	0	0	0	0	0	0	0	0	0
6/10/2012	0	0	0	0	1	0	0	0	0	0	0	0	0	0	1	0	0	0
6/11/2012	0	0	0	0	1	0	0	0	0	0	0	0	0	1	1	0	0	0
6/12/2012	0	0	0	0	1	0	0	0	0	0	0	0	0	1	0	0	0	0
6/13/2012	0	0	0	0	1	0	0	0	0	0	0	0	0	1	0	0	0	0
6/14/2012	0	0	0	0	1	0	0	0	0	0	0	0	0	0	0	0	0	0
6/15/2012	0	0	0	0	1	0	1	0	0	0	0	0	0	1	0	0	0	0
6/16/2012	0	0	0	0	1	0	0	0	0	0	0	0	0	0	0	0	0	0
6/17/2012	0	0	0	0	1	0	0	0	0	0	0	0	0	0	0	0	0	0
6/18/2012	0	0	0	0	1	0	1	0	0	0	0	0	0	0	0	0	0	0
6/19/2012	0	0	0	0	1	0	0	0	0	0	0	0	0	0	0	0	0	0
6/20/2012	0	0	0	0	1	0	0	0	0	0	0	0	0	0	0	0	0	0
6/21/2012	0	0	0	0	1	0	0	0	0	0	0	0	0	0	0	0	0	0
6/22/2012	0	0	0	0	1	0	0	0	0	0	0	0	0	0	1	0	0	0
6/23/2012	0	0	1	0	1	0	0	0	0	0	0	0	0	0	1	0	0	0
6/24/2012	0	0	0	0	1	0	0	0	0	0	0	0	0	0	1	0	0	0
6/25/2012	0	0	0	0	1	0	0	0	0	0	0	0	0	0	1	0	0	0
6/26/2012	1	0	0	1	1	0	0	0	0	0	1	0	0	0	1	0	0	0
6/27/2012	0	0	0	1	1	0	0	0	0	0	0	0	0	0	1	0	0	0
6/28/2012	0	0	0	0	1	0	0	0	0	0	0	0	0	1	1	0	0	0
6/29/2012	0	0	0	0	1	0	0	0	0	0	0	0	0	1	1	0	0	0
[truncated: 2,738 more rows]
