# Supplementary material for: A methodological approach for inferring causal relationships from opinions and news-derived events with an application to climate change
Source: PeerJ Comput Sci. 2025 Jun 19;11:e2964. doi: 10.7717/peerj-cs.2964 (PMC12193450; doi:10.7717/peerj-cs.2964)
Supplement: Supplemental Information 1 — Normalized climate change time series data with raw data files including information from tweets and natural disasters at daily and weekly frequencies for the period 2007–2019. [file peerj-cs-11-2964-s001.zip › Climate Change - Time Series Data/tweets_daily_2015_2019.csv]

date	Positive Sentiment	Negative Sentiment	Deniers	Aggressiveness	[T] Weather Extremes	[T] Importance of Human Intervention	[T] Seriousness of Gas Emissions	[T] Ideological Positions on Global Warming	[T] Impact of Resource Overconsumption	[T] Global stance	[T] Politics	[T] Significance of Pollution Awareness Events	[T] Denialist Politicians versus Science	[D] Storm	[D] Flood	[D] Extreme temperature	[D] Wildfire	[D] Drought
1/1/2015	0	0	0	0	1	0	0	0	0	0	0	0	0	0	0	0	0	1
1/2/2015	0	0	0	0	1	0	0	0	0	0	0	0	0	0	0	0	0	1
1/3/2015	0	0	0	0	0	0	0	0	0	0	0	0	0	0	0	0	0	1
1/4/2015	0	0	0	0	0	0	0	0	0	0	0	0	0	0	0	0	0	1
1/5/2015	0	0	0	0	0	0	0	0	0	0	0	0	0	0	0	0	0	1
1/6/2015	0	0	0	0	0	0	0	0	0	0	0	0	0	0	0	0	0	1
1/7/2015	0	0	0	0	0	0	0	0	1	1	0	0	0	0	0	0	0	1
1/8/2015	0	0	0	0	0	0	0	0	0	1	0	0	0	0	0	0	0	1
1/9/2015	0	0	0	0	0	0	0	0	0	1	0	0	0	0	0	0	0	1
1/10/2015	0	0	0	0	0	0	0	0	0	1	0	0	0	0	0	0	0	1
1/11/2015	0	0	0	0	0	1	0	0	0	1	0	0	0	0	0	0	0	1
1/12/2015	0	0	0	0	0	1	0	0	0	1	0	0	0	0	0	0	0	1
1/13/2015	0	0	0	0	0	1	0	0	0	1	0	0	0	0	0	0	0	1
1/14/2015	0	0	0	0	0	0	0	0	0	1	0	0	0	0	0	0	0	1
1/15/2015	0	0	0	1	0	0	0	0	0	1	0	0	0	0	0	0	0	1
1/16/2015	0	0	0	0	0	0	0	0	0	1	0	0	0	1	0	0	0	1
1/17/2015	0	0	0	0	0	0	0	0	0	1	0	0	0	1	0	0	0	1
1/18/2015	0	0	0	0	0	0	0	0	0	1	0	0	0	0	0	0	0	1
1/19/2015	0	0	0	0	0	0	0	0	0	1	0	0	0	0	0	0	0	1
1/20/2015	0	0	0	0	0	0	0	0	0	1	0	0	0	0	0	0	0	1
1/21/2015	0	0	0	1	0	0	0	0	0	1	1	0	0	0	0	0	0	1
1/22/2015	0	0	0	1	0	0	0	0	0	1	1	0	0	0	0	0	0	1
1/23/2015	0	0	0	0	0	0	0	0	0	1	0	0	0	0	0	0	0	1
1/24/2015	0	0	0	0	0	0	0	0	0	1	0	0	0	0	0	0	0	1
1/25/2015	0	0	0	0	0	0	0	0	0	0	0	0	0	0	0	0	0	1
1/26/2015	0	0	0	0	1	0	0	0	0	1	0	0	0	0	0	0	0	1
1/27/2015	0	0	0	0	1	0	0	0	0	1	0	0	0	0	0	0	0	1
1/28/2015	0	0	0	0	0	0	0	0	0	1	0	0	0	0	0	0	0	1
1/29/2015	0	0	0	0	0	0	0	0	0	1	0	0	0	0	0	0	0	1
1/30/2015	0	0	0	1	0	0	0	0	0	1	0	0	0	0	0	0	0	1
1/31/2015	0	0	0	0	0	0	0	0	0	1	0	0	0	0	0	0	0	1
2/1/2015	0	0	0	0	0	0	0	0	0	1	0	0	0	0	0	0	0	1
2/2/2015	0	0	0	0	0	0	0	0	0	1	0	0	0	0	0	0	0	1
2/3/2015	0	0	0	0	0	0	0	0	0	1	0	0	0	0	0	0	0	1
2/4/2015	0	0	0	0	0	0	0	0	0	1	0	0	0	0	0	0	0	1
2/5/2015	0	0	0	0	0	0	0	0	0	1	0	0	0	0	0	0	0	1
2/6/2015	0	0	0	0	0	0	0	0	0	1	0	0	0	0	0	0	0	1
2/7/2015	0	0	0	0	0	0	0	0	0	1	0	0	0	0	0	0	0	1
2/8/2015	0	0	0	0	0	0	0	0	0	1	0	0	0	0	0	0	0	1
2/9/2015	0	0	0	0	0	0	0	0	0	1	0	0	0	0	0	0	0	1
2/10/2015	0	0	0	0	0	0	0	0	0	1	0	0	0	0	0	0	0	1
2/11/2015	0	0	0	0	0	0	0	0	0	1	0	0	0	0	0	0	0	1
2/12/2015	0	0	0	0	0	0	0	0	0	1	0	0	0	0	0	0	0	1
2/13/2015	0	0	0	0	0	0	0	0	0	1	0	0	0	0	0	0	0	1
2/14/2015	0	0	0	0	0	1	0	0	0	0	0	0	0	0	0	0	0	1
2/15/2015	0	0	0	0	1	0	0	0	0	1	0	0	0	0	0	0	0	1
2/16/2015	0	0	1	0	1	0	0	0	0	0	0	0	0	1	0	0	0	1
2/17/2015	0	0	1	0	1	0	0	0	0	0	0	0	0	1	0	0	0	1
2/18/2015	0	0	0	0	1	0	0	0	0	0	0	0	0	1	0	0	0	1
2/19/2015	0	0	0	0	1	0	0	0	0	0	0	0	0	1	0	0	0	1
2/20/2015	0	0	1	0	1	0	0	0	0	0	0	0	0	1	0	0	0	1
2/21/2015	0	0	1	0	1	0	0	0	0	0	0	0	0	1	0	0	0	1
2/22/2015	0	0	1	0	1	0	0	0	0	0	0	0	0	1	0	0	0	1
2/23/2015	0	0	1	0	1	0	0	0	0	0	0	0	0	0	0	0	0	1
2/24/2015	0	0	1	0	1	0	0	0	0	0	0	0	0	0	0	0	0	1
2/25/2015	0	0	1	1	1	0	0	0	0	0	0	0	0	0	0	0	0	1
2/26/2015	0	1	1	0	1	0	0	0	0	0	0	0	0	0	0	0	0	1
2/27/2015	0	1	1	0	1	0	0	0	0	0	0	0	0	0	0	0	0	1
2/28/2015	0	0	1	0	1	0	0	0	0	0	0	0	0	0	0	0	0	1
3/1/2015	0	1	0	0	1	0	0	0	0	0	0	0	0	0	0	0	0	1
3/2/2015	0	0	0	0	1	0	0	0	0	0	0	0	0	0	0	0	0	1
3/3/2015	0	0	0	0	1	0	0	0	0	0	0	0	0	1	0	0	0	1
3/4/2015	0	0	0	0	0	0	0	0	0	1	0	0	0	1	0	0	0	1
3/5/2015	0	0	0	0	1	0	0	0	0	1	0	0	0	0	0	0	0	1
3/6/2015	0	0	0	0	0	0	0	0	0	1	0	0	0	0	0	0	0	1
3/7/2015	0	0	0	0	0	0	0	0	0	1	0	0	0	0	0	0	0	1
3/8/2015	0	1	0	1	0	1	0	0	0	1	0	0	0	0	0	0	0	1
3/9/2015	0	1	0	1	1	1	0	0	0	0	0	0	0	0	0	0	0	1
3/10/2015	0	1	0	1	1	0	0	0	0	0	0	0	0	0	0	0	0	1
3/11/2015	0	0	0	0	1	0	0	0	0	0	0	0	0	0	0	0	0	1
3/12/2015	0	1	0	1	1	0	0	0	0	0	0	0	0	0	0	0	0	1
3/13/2015	0	0	0	0	1	0	0	0	0	0	0	0	0	0	0	0	0	1
3/14/2015	0	0	0	0	0	0	0	0	0	1	0	0	0	0	0	0	0	1
3/15/2015	0	0	0	0	0	0	0	0	0	1	0	0	0	0	0	0	0	1
3/16/2015	0	0	0	0	0	0	0	0	0	1	0	0	0	0	0	0	0	1
3/17/2015	0	0	0	0	0	0	0	0	0	1	0	0	0	0	0	0	0	1
3/18/2015	0	0	0	0	1	0	0	0	0	0	0	0	0	0	0	0	0	1
3/19/2015	0	0	0	0	1	0	0	0	0	0	0	0	0	0	0	0	0	1
3/20/2015	0	0	1	0	1	0	0	0	0	0	0	0	1	0	0	0	0	1
3/21/2015	0	0	0	0	1	0	0	0	0	0	0	0	0	0	0	0	0	1
3/22/2015	0	1	0	0	1	0	1	0	0	0	0	0	0	0	0	0	0	1
3/23/2015	0	0	0	0	1	0	0	0	0	0	0	0	0	0	0	0	0	1
3/24/2015	0	0	0	0	1	0	0	0	0	0	0	0	0	0	0	0	0	1
3/25/2015	0	0	0	0	0	0	0	0	0	0	0	0	0	1	0	0	0	1
3/26/2015	0	0	0	0	0	0	0	0	0	0	0	0	0	1	0	0	0	1
3/27/2015	0	0	0	0	0	0	0	0	0	0	0	0	0	0	0	0	0	1
3/28/2015	0	0	0	0	0	0	0	0	0	0	0	0	0	0	0	0	0	1
3/29/2015	0	0	0	0	0	0	0	0	0	0	0	0	0	0	0	0	0	1
3/30/2015	0	0	0	0	0	0	0	0	0	1	0	0	0	0	0	0	0	1
3/31/2015	0	0	0	0	0	0	0	0	0	1	0	0	0	0	0	0	0	1
4/1/2015	0	0	0	0	0	1	0	0	0	1	0	0	0	0	0	0	0	1
4/2/2015	0	0	0	0	0	0	0	0	0	1	0	0	0	0	0	0	0	1
4/3/2015	0	0	0	0	0	0	0	0	0	1	0	0	0	0	0	0	0	1
4/4/2015	0	0	0	0	0	0	0	0	0	1	0	0	0	0	0	0	0	1
4/5/2015	0	0	0	0	0	0	0	0	0	1	0	0	0	0	0	0	0	1
4/6/2015	0	0	0	0	0	0	0	0	0	1	0	0	0	0	0	0	0	1
4/7/2015	0	0	0	0	0	0	0	0	0	1	0	0	0	1	0	0	0	1
4/8/2015	0	0	0	1	0	0	0	0	0	1	0	0	0	1	0	0	0	1
4/9/2015	0	0	0	1	0	0	0	0	0	1	0	0	0	1	0	0	0	1
4/10/2015	0	0	0	1	0	1	0	0	0	1	0	0	0	1	0	0	0	1
4/11/2015	0	0	0	0	0	1	0	0	0	1	1	0	0	0	0	0	0	1
4/12/2015	0	0	0	0	0	0	0	0	0	1	0	0	0	0	0	0	0	1
4/13/2015	0	0	0	0	0	1	0	0	0	1	0	0	0	0	0	0	0	1
4/14/2015	0	0	0	0	0	1	0	0	0	1	0	0	0	0	0	0	0	1
4/15/2015	0	0	0	0	0	1	0	0	0	1	0	0	0	0	0	0	0	1
4/16/2015	0	0	0	0	0	1	0	0	0	1	0	0	0	0	0	0	0	1
4/17/2015	0	0	0	0	0	0	0	0	0	0	0	0	0	0	0	0	0	1
4/18/2015	0	0	0	0	0	0	0	0	0	0	0	0	0	0	0	0	0	1
4/19/2015	0	0	0	0	0	0	0	0	0	0	0	0	0	0	0	0	0	1
4/20/2015	0	0	0	0	0	0	0	0	0	0	0	0	0	0	0	0	0	1
4/21/2015	0	0	1	0	1	0	0	0	0	0	0	0	0	1	0	0	0	1
4/22/2015	0	0	0	0	0	0	0	0	0	0	0	0	0	0	0	0	0	1
4/23/2015	0	0	0	1	1	0	0	0	0	0	0	0	0	0	0	0	0	1
4/24/2015	0	0	0	0	1	0	0	0	0	0	0	0	0	0	0	0	0	1
4/25/2015	0	0	0	0	1	0	0	0	0	0	0	0	0	0	0	0	0	1
4/26/2015	0	0	1	0	1	0	0	0	0	0	0	0	1	0	0	0	0	1
4/27/2015	0	1	1	0	1	0	0	0	0	0	0	0	0	0	0	0	0	1
4/28/2015	0	0	0	0	1	0	0	0	0	0	0	0	0	0	0	0	0	1
4/29/2015	0	0	0	0	1	0	0	0	0	0	0	0	0	0	0	0	0	1
4/30/2015	0	0	0	0	0	0	0	0	0	1	0	0	0	0	0	0	0	1
5/1/2015	0	0	0	0	0	0	0	0	0	1	0	0	0	0	0	0	0	1
5/2/2015	0	0	0	0	0	0	0	0	0	1	0	0	0	0	0	0	0	1
5/3/2015	0	0	0	1	0	0	0	0	0	1	0	0	0	0	0	0	0	1
5/4/2015	0	0	0	0	0	0	0	0	0	1	0	0	0	0	0	0	0	1
5/5/2015	0	0	0	0	0	0	0	0	0	1	0	0	0	0	0	0	0	1
5/6/2015	0	0	0	0	0	0	0	0	0	1	0	0	0	0	0	0	0	1
5/7/2015	0	0	0	0	0	0	0	0	0	1	0	0	0	0	0	0	0	1
5/8/2015	0	0	0	0	0	1	0	0	0	1	0	0	0	0	0	0	0	1
5/9/2015	0	0	0	0	0	0	0	0	0	1	0	0	0	0	0	0	0	1
5/10/2015	0	0	0	0	0	0	0	0	0	1	0	0	0	0	0	0	0	1
5/11/2015	0	0	0	0	0	0	0	0	0	1	0	0	0	0	0	0	0	1
5/12/2015	0	0	0	0	0	0	0	0	0	1	0	0	0	0	0	0	0	1
5/13/2015	0	0	0	0	0	0	0	0	0	1	0	0	0	0	0	0	0	1
5/14/2015	0	0	0	0	0	0	0	0	0	1	0	0	0	0	0	0	0	1
5/15/2015	0	0	0	0	0	1	0	0	0	1	0	0	0	0	0	0	0	1
5/16/2015	0	1	0	0	0	0	0	0	0	1	0	0	0	0	0	0	0	1
5/17/2015	0	0	0	0	1	0	0	0	0	0	0	0	0	0	0	0	0	1
5/18/2015	0	0	0	0	1	0	0	0	0	0	0	0	0	0	0	0	0	1
5/19/2015	0	0	0	0	1	0	0	0	0	0	0	0	0	0	0	0	0	1
5/20/2015	0	0	1	0	1	0	0	0	0	0	0	0	0	0	0	1	0	1
5/21/2015	0	1	1	1	1	0	0	0	0	0	0	0	0	0	0	1	0	1
5/22/2015	0	0	0	0	1	0	0	0	0	0	0	0	0	0	0	1	0	1
5/23/2015	0	0	0	0	0	0	0	0	0	1	0	0	0	0	0	1	0	1
5/24/2015	0	0	0	0	0	0	0	0	0	1	0	0	0	0	0	1	0	1
5/25/2015	0	0	0	0	0	0	0	0	0	1	0	0	0	0	0	1	0	1
5/26/2015	0	0	0	0	0	0	0	0	0	1	0	0	0	0	0	1	0	1
5/27/2015	0	0	0	0	0	0	0	0	0	1	0	0	0	0	0	1	0	1
5/28/2015	0	0	0	1	0	1	0	0	0	0	0	0	0	0	0	1	0	1
5/29/2015	0	0	0	0	0	0	0	0	0	1	0	0	0	0	0	1	0	1
5/30/2015	0	0	0	0	0	0	0	0	0	1	0	0	0	0	0	1	0	1
5/31/2015	0	0	0	0	0	0	0	0	0	1	0	0	0	0	0	1	0	1
6/1/2015	0	0	0	0	0	0	0	0	0	1	0	0	0	0	0	0	0	1
6/2/2015	0	0	0	0	0	0	0	0	0	1	0	0	0	0	0	0	0	1
6/3/2015	0	0	0	0	0	0	0	0	0	1	0	0	0	0	0	0	0	1
6/4/2015	0	0	0	0	0	0	0	0	0	1	0	0	0	0	0	0	0	1
6/5/2015	0	0	0	0	0	0	0	0	0	1	0	0	0	0	0	0	0	1
6/6/2015	0	0	0	0	0	1	0	0	0	1	0	0	0	0	0	0	0	1
6/7/2015	0	0	0	0	0	0	0	0	0	1	0	0	0	0	1	0	0	1
6/8/2015	0	0	0	0	0	0	0	0	0	1	0	0	0	0	1	0	0	1
6/9/2015	0	0	0	0	0	0	0	0	0	1	0	0	0	0	1	0	0	1
6/10/2015	0	0	0	0	0	0	0	0	0	1	0	0	0	0	1	0	0	1
6/11/2015	0	0	0	0	0	0	0	0	0	1	0	0	0	0	1	0	0	1
6/12/2015	0	0	0	0	0	1	0	0	0	1	0	0	0	0	0	0	0	1
6/13/2015	0	0	0	0	0	0	0	0	0	1	0	0	0	0	0	0	0	1
6/14/2015	0	0	0	0	0	0	0	0	0	1	0	0	0	0	0	0	0	1
6/15/2015	0	0	0	0	0	0	0	0	0	1	0	0	0	0	0	0	0	1
6/16/2015	0	0	0	1	0	0	0	0	0	1	0	0	0	0	0	0	0	1
6/17/2015	0	0	0	0	0	0	0	0	0	1	0	0	0	0	0	0	0	1
6/18/2015	0	0	0	1	0	0	0	0	0	1	0	0	0	0	0	1	0	1
6/19/2015	0	0	0	1	0	0	0	0	0	1	0	0	0	0	1	1	0	1
6/20/2015	0	0	0	0	0	0	0	0	0	1	0	0	0	0	1	1	0	1
6/21/2015	0	0	0	0	0	0	0	0	0	1	0	0	0	0	0	1	0	1
6/22/2015	0	0	0	0	0	0	0	0	0	1	0	0	0	0	0	1	0	1
6/23/2015	0	0	0	0	0	0	0	0	0	1	0	0	0	0	0	1	0	1
6/24/2015	0	0	0	0	0	0	0	0	0	1	0	0	0	0	0	1	0	1
6/25/2015	0	0	0	0	0	0	0	0	0	1	0	0	0	0	0	0	0	1
6/26/2015	0	0	0	0	0	0	0	0	0	1	0	0	0	0	0	0	0	1
6/27/2015	0	0	0	1	0	0	0	0	0	1	0	0	0	0	0	0	0	1
6/28/2015	0	0	0	1	0	0	0	0	0	1	0	0	0	0	0	0	0	1
6/29/2015	0	0	0	0	0	0	0	0	0	1	0	0	0	0	0	1	0	1
6/30/2015	0	0	0	0	0	1	0	0	0	1	0	0	0	0	0	1	0	1
7/1/2015	0	0	0	0	0	1	0	0	0	1	0	0	0	0	0	1	0	1
7/2/2015	0	0	0	0	0	0	0	0	0	1	0	0	0	0	0	1	0	1
7/3/2015	1	0	0	0	0	0	0	0	0	1	1	0	0	0	0	1	0	1
7/4/2015	0	0	0	0	0	0	0	0	0	1	0	0	0	0	0	1	0	1
7/5/2015	0	0	0	0	0	0	0	0	0	1	0	0	0	0	0	1	0	1
7/6/2015	0	0	0	0	0	0	0	0	0	1	0	0	0	0	0	1	0	1
7/7/2015	0	0	0	0	1	0	0	0	0	0	0	0	0	0	0	1	0	1
7/8/2015	0	1	1	1	1	0	0	0	0	0	0	0	1	0	0	1	0	1
7/9/2015	0	0	1	0	1	0	0	0	0	0	0	0	1	0	0	1	0	1
7/10/2015	0	0	0	0	1	0	0	0	0	0	0	0	0	0	0	1	0	1
7/11/2015	0	0	0	0	1	0	0	0	0	0	0	0	0	1	0	1	0	1
7/12/2015	0	0	0	0	1	0	0	0	0	0	0	0	0	1	0	1	0	1
7/13/2015	0	0	0	0	1	0	1	0	0	0	0	0	0	0	0	1	0	1
7/14/2015	0	0	0	0	1	0	1	0	0	0	0	0	0	0	0	1	0	1
7/15/2015	0	0	0	0	0	0	0	0	0	1	0	0	0	0	0	1	0	1
7/16/2015	0	0	0	0	0	0	0	0	0	1	0	0	0	0	0	1	0	1
7/17/2015	0	0	0	0	0	0	0	0	0	1	0	0	0	0	0	1	0	1
7/18/2015	0	0	0	0	0	0	0	0	0	1	0	0	0	0	0	1	0	1
7/19/2015	0	0	0	0	0	0	0	0	0	1	0	0	0	0	0	1	0	1
7/20/2015	0	0	0	0	0	0	0	0	0	1	0	0	0	0	0	1	0	1
7/21/2015	0	0	0	0	0	1	0	0	0	1	0	0	0	0	0	1	0	1
7/22/2015	0	0	0	0	0	0	0	0	0	1	0	0	0	0	0	1	0	1
7/23/2015	0	0	0	0	0	0	0	0	0	1	0	0	0	0	0	1	0	1
7/24/2015	0	0	0	0	0	0	0	0	0	1	0	0	0	0	0	1	0	1
7/25/2015	0	0	0	0	0	0	0	0	0	1	0	0	0	0	0	1	0	1
7/26/2015	0	0	0	0	0	0	0	0	0	1	0	0	0	0	0	1	0	1
7/27/2015	0	0	0	0	0	0	0	0	0	1	0	0	0	0	0	1	0	1
7/28/2015	0	0	0	0	0	0	0	0	0	1	0	0	0	0	0	1	0	1
7/29/2015	0	0	0	0	0	0	0	0	0	1	0	0	0	1	0	1	0	1
7/30/2015	0	0	0	0	0	0	0	0	0	1	0	0	0	1	0	1	0	1
7/31/2015	0	0	0	0	0	0	0	0	0	1	0	0	0	0	0	1	0	1
8/1/2015	0	0	0	0	0	0	0	0	0	1	0	0	0	0	0	1	0	1
8/2/2015	0	0	0	0	0	0	0	0	0	0	1	0	0	1	0	1	0	1
8/3/2015	0	0	0	0	0	0	0	0	0	0	1	0	0	1	0	1	0	1
8/4/2015	0	0	0	0	0	0	0	0	0	0	1	0	0	1	0	1	0	1
8/5/2015	0	0	0	0	0	0	0	0	0	1	0	0	0	0	0	1	0	1
8/6/2015	0	0	0	0	0	0	0	0	0	1	0	0	0	0	0	1	0	1
8/7/2015	0	0	0	1	0	0	0	0	0	0	0	0	0	0	0	1	0	1
8/8/2015	0	0	0	0	0	0	0	0	0	1	0	0	0	0	0	1	0	1
8/9/2015	0	0	0	0	0	1	0	0	0	1	0	0	0	1	0	1	0	1
8/10/2015	0	0	0	0	0	1	0	0	0	1	0	0	0	0	0	0	0	1
8/11/2015	0	0	0	0	0	1	0	0	0	1	0	0	0	0	0	0	0	1
8/12/2015	0	0	0	0	0	1	0	0	0	1	0	0	0	0	0	0	0	1
8/13/2015	0	0	0	0	0	0	0	0	0	1	0	0	0	0	0	0	0	1
8/14/2015	0	0	0	0	0	0	0	0	0	1	0	0	0	0	0	0	0	1
8/15/2015	0	0	0	0	0	0	0	0	0	0	0	0	0	0	0	0	0	1
8/16/2015	0	0	0	0	0	0	0	0	0	0	0	0	0	0	0	0	0	1
8/17/2015	0	0	0	0	0	0	0	0	0	0	0	0	0	0	0	0	0	1
8/18/2015	0	0	0	0	0	0	0	0	0	0	0	0	0	0	0	0	0	1
8/19/2015	0	0	0	0	0	0	0	0	0	0	0	0	0	0	0	0	0	1
8/20/2015	0	0	0	0	0	0	0	0	0	0	0	0	0	0	0	0	0	1
8/21/2015	0	0	0	0	0	0	0	0	0	0	0	0	0	0	0	0	0	1
8/22/2015	0	0	0	0	0	0	0	0	0	0	0	0	0	1	0	0	0	1
8/23/2015	0	0	1	1	1	0	0	0	0	0	0	0	0	0	0	0	0	1
8/24/2015	0	0	0	0	1	0	0	0	0	0	0	0	0	0	0	0	0	1
8/25/2015	0	0	0	0	0	0	0	0	0	1	0	0	0	0	0	0	0	1
8/26/2015	0	0	0	0	0	0	0	0	0	1	0	0	0	0	0	0	0	1
8/27/2015	0	0	0	0	0	0	0	0	0	1	0	0	0	1	0	0	0	1
8/28/2015	0	0	0	0	0	0	0	0	0	1	0	0	0	0	0	0	0	1
8/29/2015	0	0	0	0	0	0	0	0	0	1	1	0	0	0	0	0	0	1
8/30/2015	0	0	0	0	0	0	0	0	0	1	0	0	0	0	0	0	0	1
8/31/2015	0	0	0	0	0	0	0	0	0	1	0	0	0	0	0	0	0	1
9/1/2015	0	0	0	0	0	1	0	0	0	1	0	0	0	0	0	0	0	1
9/2/2015	0	0	0	0	0	0	0	0	0	1	0	0	0	0	0	0	0	1
9/3/2015	0	0	0	0	0	0	0	0	0	1	0	0	0	0	0	0	0	1
9/4/2015	0	0	0	0	0	1	0	0	0	1	0	0	0	0	0	0	0	1
9/5/2015	0	0	0	0	0	1	0	0	0	1	0	0	0	0	0	0	0	1
9/6/2015	0	0	0	0	0	0	0	0	0	1	0	0	0	0	0	0	0	1
9/7/2015	0	0	0	0	0	0	0	0	0	1	0	0	0	0	0	0	0	1
9/8/2015	0	0	0	0	0	0	0	0	0	1	0	0	0	0	0	0	0	1
9/9/2015	0	0	0	0	0	1	0	0	0	1	0	0	0	0	1	0	0	1
9/10/2015	0	0	0	0	0	1	0	0	0	1	0	0	0	0	1	0	0	1
9/11/2015	0	0	0	0	0	1	0	0	0	1	0	0	0	0	1	0	0	1
9/12/2015	0	0	0	0	0	1	0	0	0	1	0	0	0	0	0	0	0	1
9/13/2015	0	0	0	0	0	0	0	0	0	1	0	0	0	0	0	0	0	1
9/14/2015	0	0	0	0	0	0	0	0	0	0	0	0	0	0	0	0	0	1
9/15/2015	0	0	0	0	0	0	0	0	0	0	0	0	0	0	0	0	0	1
9/16/2015	0	0	0	0	0	0	0	0	0	0	0	0	0	0	0	0	0	1
9/17/2015	0	0	0	0	0	0	0	0	0	0	0	0	0	0	0	0	0	1
9/18/2015	0	0	0	0	0	0	0	0	0	0	0	0	0	0	0	0	0	1
9/19/2015	0	0	0	0	0	0	0	0	0	0	0	0	0	0	0	0	0	1
9/20/2015	0	0	0	0	0	0	0	0	0	0	0	0	0	0	0	0	0	1
9/21/2015	0	0	0	0	0	0	0	0	0	0	0	0	0	0	0	0	0	1
9/22/2015	0	0	0	0	0	0	0	0	0	0	0	0	0	0	0	0	0	1
9/23/2015	0	0	1	0	1	0	0	0	0	0	0	0	0	0	0	0	0	1
9/24/2015	0	0	0	0	0	0	0	0	0	0	0	0	0	0	0	0	0	1
9/25/2015	0	0	0	0	0	0	0	0	0	0	0	0	0	0	0	0	0	1
9/26/2015	0	0	0	0	0	0	0	0	0	0	0	0	0	0	0	0	0	1
9/27/2015	0	0	0	0	0	0	0	0	0	0	0	0	0	0	0	0	0	1
9/28/2015	0	0	0	0	0	0	0	0	0	0	0	0	0	1	0	0	0	1
9/29/2015	0	0	0	0	0	0	0	0	0	0	0	0	0	0	0	0	0	1
9/30/2015	0	0	0	0	0	0	0	0	0	0	0	0	0	0	0	0	0	1
10/1/2015	0	0	0	0	0	0	0	0	0	0	0	0	0	0	0	0	0	1
10/2/2015	0	0	0	0	0	1	0	0	0	1	0	0	0	0	0	0	0	1
10/3/2015	0	0	0	0	0	0	0	0	0	1	0	0	0	0	1	0	0	1
10/4/2015	0	0	0	0	0	0	0	0	0	1	0	0	0	1	1	0	0	1
10/5/2015	0	0	0	0	1	0	0	0	0	0	0	0	0	0	0	0	0	1
10/6/2015	0	0	0	0	1	0	0	0	0	0	0	0	0	0	0	0	0	1
10/7/2015	0	0	0	0	0	0	0	0	0	0	0	0	0	0	0	0	0	1
10/8/2015	0	0	0	0	0	0	0	0	0	0	0	0	0	0	0	0	0	1
10/9/2015	0	0	0	0	0	0	0	0	0	0	0	0	0	0	0	0	0	1
10/10/2015	0	0	0	0	0	0	0	0	0	0	0	0	0	0	0	0	0	1
10/11/2015	0	0	0	0	0	0	0	0	0	0	0	0	0	0	0	0	0	1
10/12/2015	0	0	0	0	0	0	0	0	0	0	0	0	0	0	0	0	0	1
10/13/2015	0	0	0	0	0	0	0	0	0	1	0	0	0	0	0	0	0	1
10/14/2015	0	0	0	0	0	0	0	0	0	0	0	0	0	1	0	0	0	1
10/15/2015	0	0	0	0	0	0	0	0	0	0	0	0	0	1	0	0	0	1
10/16/2015	0	0	0	0	0	0	0	0	0	0	0	0	0	1	0	0	0	1
10/17/2015	0	0	0	0	0	0	0	0	0	0	0	0	0	1	0	0	0	1
10/18/2015	0	0	0	0	0	0	0	0	0	0	0	0	0	1	0	0	0	1
10/19/2015	0	0	0	0	0	0	0	0	0	0	0	0	0	1	0	0	0	1
10/20/2015	0	0	0	0	0	0	0	0	0	0	0	0	0	1	0	0	0	1
10/21/2015	0	0	0	0	0	0	0	0	0	0	0	0	0	0	0	0	0	1
10/22/2015	0	0	0	0	0	0	0	0	0	0	0	0	0	0	0	0	0	1
10/23/2015	0	1	0	0	1	0	0	0	0	0	0	0	0	0	0	0	0	1
10/24/2015	0	0	0	0	0	0	0	0	0	0	0	0	0	0	0	0	0	1
10/25/2015	0	0	0	0	0	0	0	0	0	0	0	0	0	0	0	0	0	1
10/26/2015	0	0	0	0	0	0	0	0	0	0	0	0	0	0	0	0	0	1
10/27/2015	0	0	0	0	0	0	0	0	0	0	0	0	0	0	1	0	0	1
10/28/2015	0	0	0	0	0	0	0	0	0	0	0	0	0	0	0	0	0	1
10/29/2015	0	0	0	0	0	0	0	0	0	0	0	0	0	0	0	0	0	1
10/30/2015	0	0	0	0	0	1	0	0	0	1	0	0	0	0	0	0	0	1
10/31/2015	0	0	0	0	0	0	0	0	0	1	0	0	0	0	0	0	0	1
11/1/2015	0	0	0	0	0	0	0	0	0	1	0	0	0	0	0	0	0	1
11/2/2015	0	0	0	0	0	0	0	0	0	1	0	0	0	0	0	0	0	1
11/3/2015	0	0	0	0	0	0	0	0	0	1	0	0	0	0	0	0	0	1
11/4/2015	0	0	0	0	1	0	0	0	0	0	0	0	0	0	0	0	0	1
11/5/2015	0	0	1	0	1	0	0	0	0	0	0	0	1	0	0	0	0	1
11/6/2015	0	0	0	0	1	0	0	0	0	0	0	0	0	0	0	0	0	1
11/7/2015	0	0	0	0	1	0	0	0	0	0	0	0	0	0	0	0	0	1
11/8/2015	0	0	0	1	1	0	0	0	0	0	0	0	0	0	0	0	0	1
11/9/2015	0	0	0	0	1	0	1	0	0	0	0	0	0	0	0	0	0	1
11/10/2015	0	0	0	0	0	0	0	0	0	1	0	0	0	0	0	0	0	1
11/11/2015	0	0	0	0	0	0	0	0	0	1	0	0	0	0	0	0	0	1
11/12/2015	1	0	0	0	0	1	0	0	0	1	0	0	0	0	1	0	0	1
11/13/2015	0	0	0	0	0	0	0	0	0	0	0	0	0	0	0	0	0	1
11/14/2015	0	0	0	0	0	0	0	0	0	0	0	0	0	0	0	0	0	1
11/15/2015	0	1	1	0	1	0	0	0	0	0	0	0	0	0	0	0	0	1
11/16/2015	0	0	1	0	1	0	0	0	0	0	0	0	0	0	0	0	0	1
11/17/2015	0	0	0	0	1	0	0	0	0	0	0	0	0	0	0	0	0	1
11/18/2015	0	0	0	0	1	0	0	0	0	0	0	0	0	0	0	0	0	1
11/19/2015	0	1	0	0	1	0	0	0	0	0	0	0	0	0	0	0	0	1
11/20/2015	0	0	0	0	1	0	0	0	0	0	0	0	0	0	0	0	0	1
11/21/2015	0	0	1	0	1	0	0	0	0	0	0	0	0	0	0	0	0	1
11/22/2015	0	0	0	0	1	0	0	0	0	0	0	0	0	0	0	0	0	1
11/23/2015	0	0	0	0	0	0	0	0	0	0	0	0	0	0	0	0	0	1
11/24/2015	0	0	0	0	0	0	0	0	0	0	0	0	0	0	0	0	0	1
11/25/2015	0	0	0	0	0	0	0	0	0	0	0	0	0	0	0	0	0	1
11/26/2015	0	0	0	0	0	0	0	0	0	0	0	0	0	0	0	0	0	1
11/27/2015	0	0	0	0	0	0	0	0	0	0	0	0	0	0	0	0	0	1
11/28/2015	0	0	0	0	0	0	0	0	0	0	0	0	0	0	0	0	0	1
11/29/2015	0	0	0	0	0	0	0	0	0	0	0	0	0	0	0	0	0	1
11/30/2015	0	0	0	0	0	0	0	0	0	0	0	0	0	0	0	0	0	1
12/1/2015	0	0	0	0	0	0	0	0	0	0	0	0	0	0	0	0	0	1
12/2/2015	0	0	0	0	0	0	0	0	0	0	0	0	0	0	0	0	0	1
12/3/2015	1	0	0	0	0	1	0	0	0	1	0	0	0	0	0	0	0	1
12/4/2015	0	0	0	0	0	0	0	0	0	0	0	0	0	1	0	0	0	1
12/5/2015	0	0	0	0	0	0	0	0	1	0	0	0	0	1	0	0	0	1
12/6/2015	0	0	0	0	0	1	0	0	0	1	0	0	0	1	0	0	0	1
12/7/2015	1	0	0	0	0	1	0	0	0	1	0	0	0	0	0	0	0	1
12/8/2015	0	0	0	0	0	1	0	0	0	1	0	0	0	0	0	0	0	1
12/9/2015	0	0	0	0	0	1	0	0	0	1	0	0	0	0	0	0	0	1
12/10/2015	0	0	0	0	0	1	0	0	0	1	0	0	0	0	0	0	0	1
12/11/2015	1	0	0	0	0	1	0	0	0	1	0	0	0	0	0	0	0	1
12/12/2015	1	0	0	0	0	1	0	0	0	0	0	0	0	0	0	0	0	1
12/13/2015	0	0	0	0	1	0	0	0	0	0	0	0	0	0	0	0	0	1
12/14/2015	0	0	0	0	0	1	0	0	0	0	0	0	0	1	0	0	0	1
12/15/2015	0	0	0	0	0	0	0	0	0	1	0	0	0	1	0	0	0	1
12/16/2015	0	0	0	0	0	0	0	0	0	0	0	0	0	0	0	0	0	1
12/17/2015	0	0	0	0	0	0	0	0	0	1	0	0	0	0	0	0	0	1
12/18/2015	0	0	0	0	0	0	0	0	0	1	0	0	0	0	0	0	0	1
12/19/2015	0	0	0	0	0	0	0	0	0	0	0	0	0	0	0	0	0	1
12/20/2015	0	0	0	0	0	0	0	0	0	0	0	0	0	0	0	0	0	1
12/21/2015	0	0	0	0	0	0	0	0	0	1	0	0	0	0	0	0	0	1
12/22/2015	0	0	0	0	1	0	0	0	0	1	0	0	0	0	0	0	0	1
12/23/2015	0	0	0	0	1	0	0	0	0	0	0	0	0	0	0	0	0	1
12/24/2015	0	0	0	0	1	0	0	0	0	0	0	0	0	0	0	0	0	1
12/25/2015	0	0	0	0	1	0	0	0	0	0	0	0	0	0	0	0	0	1
12/26/2015	0	0	0	0	1	0	0	0	0	0	0	0	0	0	1	0	0	1
12/27/2015	0	0	0	0	1	0	0	0	0	1	0	0	0	0	0	0	0	1
12/28/2015	0	0	0	0	0	0	0	0	0	1	0	0	0	0	0	0	0	1
12/29/2015	0	0	0	0	0	0	0	0	0	1	0	0	0	0	0	0	0	1
12/30/2015	0	0	0	0	0	0	0	0	0	1	0	0	0	0	0	0	0	1
12/31/2015	0	0	0	0	0	0	0	0	0	1	0	0	0	0	0	0	0	1
1/1/2016	0	0	0	0	0	0	0	0	0	1	0	0	0	0	0	0	0	1
1/2/2016	0	0	0	0	0	0	0	0	0	1	0	0	0	0	0	0	0	1
1/3/2016	0	0	0	0	1	0	0	0	0	0	0	0	0	0	0	0	0	1
1/4/2016	0	0	0	0	1	0	0	0	0	0	0	0	0	0	0	0	0	1
1/5/2016	0	0	0	0	1	0	0	0	0	0	0	0	0	0	0	0	0	1
1/6/2016	0	0	0	0	1	0	0	0	0	0	0	0	0	0	0	0	0	1
1/7/2016	0	0	0	0	1	0	0	0	0	0	0	0	0	0	0	0	0	1
1/8/2016	0	0	0	0	0	0	0	0	0	1	0	0	0	0	0	0	0	1
1/9/2016	0	0	0	0	0	0	0	0	0	1	0	0	0	0	0	0	0	1
1/10/2016	0	0	0	0	0	0	0	0	0	1	0	0	0	0	0	0	0	1
1/11/2016	0	0	0	0	0	0	0	0	0	1	0	0	0	0	0	0	0	1
1/12/2016	0	0	0	0	0	0	0	0	0	1	0	0	0	0	0	0	0	1
1/13/2016	0	0	0	0	0	0	0	0	0	1	1	0	0	0	0	0	0	1
1/14/2016	0	0	0	0	0	0	0	0	0	1	0	0	0	0	0	0	0	1
1/15/2016	0	0	0	0	0	0	0	0	0	1	0	0	0	0	0	0	0	1
1/16/2016	0	0	0	0	0	0	0	0	0	1	0	0	0	0	0	0	0	1
1/17/2016	0	0	0	0	0	0	0	0	0	1	0	0	0	0	0	0	0	1
1/18/2016	0	0	0	1	0	0	0	0	0	1	0	0	0	0	0	0	0	1
1/19/2016	0	0	0	0	0	0	0	0	0	1	0	0	0	0	0	0	0	1
1/20/2016	0	0	0	0	0	0	0	0	0	1	0	0	0	0	0	0	0	1
1/21/2016	0	0	0	0	0	0	0	0	0	1	0	0	0	0	0	0	0	1
1/22/2016	0	0	0	0	0	0	0	0	0	1	0	0	0	0	0	0	0	1
1/23/2016	0	0	0	0	1	0	0	0	0	1	0	0	0	1	0	0	0	1
1/24/2016	0	0	0	0	1	0	0	0	0	0	0	0	0	1	0	0	0	1
1/25/2016	0	0	0	0	0	0	0	0	0	1	0	0	0	1	0	0	0	1
1/26/2016	0	0	0	0	0	0	0	0	0	1	0	0	0	1	0	0	0	1
1/27/2016	0	0	0	0	0	0	0	0	0	1	0	0	0	0	0	0	0	1
1/28/2016	0	0	0	0	0	0	0	0	0	1	0	0	0	0	0	0	0	1
1/29/2016	0	0	0	0	0	0	0	0	0	1	0	0	0	0	0	0	0	1
1/30/2016	0	0	0	0	0	0	0	0	0	1	0	0	0	0	0	0	0	1
1/31/2016	0	0	0	0	0	0	0	0	0	1	0	0	0	0	0	0	0	1
2/1/2016	0	0	0	0	0	0	0	0	0	1	0	0	0	0	0	0	0	1
2/2/2016	0	0	0	0	0	0	0	0	0	1	0	0	0	0	0	0	0	1
2/3/2016	1	0	0	0	0	0	0	0	0	1	0	0	0	0	0	0	0	1
2/4/2016	0	0	0	0	0	0	0	0	0	1	0	0	0	0	0	0	0	1
2/5/2016	0	0	0	0	0	0	0	0	0	1	0	0	0	0	0	0	0	1
2/6/2016	0	0	0	0	0	0	0	0	0	1	0	0	0	0	0	0	0	1
2/7/2016	0	0	0	0	0	0	0	0	0	1	0	0	0	0	0	0	0	1
2/8/2016	0	0	0	0	0	0	0	0	0	1	0	0	0	0	0	0	0	1
2/9/2016	0	0	0	0	0	0	0	0	0	1	0	0	0	0	0	0	0	1
2/10/2016	0	0	0	0	0	0	0	0	0	1	1	0	0	0	0	0	0	1
2/11/2016	0	0	0	0	0	0	0	0	0	0	0	0	0	0	0	0	0	1
2/12/2016	0	0	0	0	0	0	0	0	0	0	0	0	0	0	0	0	0	1
2/13/2016	0	0	0	0	0	0	0	0	0	0	0	0	0	0	0	0	0	1
2/14/2016	0	0	0	0	0	0	0	0	0	0	0	0	0	0	0	0	0	1
2/15/2016	0	0	0	0	0	0	0	0	0	0	0	0	0	0	0	0	0	1
2/16/2016	0	0	0	0	1	0	0	0	0	0	0	0	0	0	0	0	0	1
2/17/2016	0	0	0	0	1	0	0	0	0	0	0	0	0	0	0	0	0	1
2/18/2016	0	0	0	0	1	0	0	0	0	0	0	0	0	0	0	0	0	1
2/19/2016	0	0	0	0	0	0	0	0	0	1	0	0	0	0	0	0	0	1
2/20/2016	0	0	0	0	0	0	0	0	0	1	0	0	0	1	0	0	0	1
2/21/2016	0	0	0	0	0	0	0	0	0	1	0	0	0	1	0	0	0	1
2/22/2016	0	0	0	0	0	0	0	0	0	1	0	0	0	0	0	0	0	1
2/23/2016	0	0	0	0	0	0	0	0	0	1	0	0	0	0	0	0	0	1
2/24/2016	0	0	0	0	0	1	0	0	0	1	0	0	0	0	0	0	0	1
2/25/2016	0	0	0	0	0	0	0	0	0	1	0	0	0	0	0	0	0	1
2/26/2016	0	0	0	0	0	0	0	0	0	1	0	0	0	0	0	0	0	1
2/27/2016	0	0	0	0	0	0	0	0	0	1	0	0	0	0	0	1	0	1
2/28/2016	0	0	0	0	0	0	0	0	0	1	0	0	0	0	0	0	0	1
2/29/2016	1	0	0	0	0	0	0	0	0	0	0	0	0	0	1	0	0	1
3/1/2016	0	0	0	0	0	0	0	0	0	1	0	0	0	0	1	0	0	1
3/2/2016	0	0	0	0	0	0	0	0	0	1	0	0	0	0	0	0	0	1
3/3/2016	0	0	0	0	0	0	0	0	0	1	0	0	0	0	0	0	0	1
3/4/2016	0	0	0	0	0	0	0	0	0	1	0	0	0	0	0	0	0	1
3/5/2016	0	0	0	0	0	0	0	0	0	1	0	0	0	0	0	0	0	1
3/6/2016	0	0	0	0	0	0	0	0	0	1	0	0	0	0	0	0	0	1
3/7/2016	0	0	0	0	0	0	0	0	0	1	0	0	0	0	0	0	0	1
3/8/2016	0	0	0	0	0	0	0	0	0	1	0	0	0	0	1	0	0	1
3/9/2016	0	0	0	0	0	0	0	0	0	1	0	0	0	0	1	0	0	1
3/10/2016	0	0	0	0	0	1	0	0	0	1	1	0	0	0	1	0	0	1
3/11/2016	0	0	0	0	0	0	0	0	0	1	1	0	0	0	1	0	0	1
3/12/2016	0	0	0	0	0	0	0	0	0	1	0	0	0	0	1	0	0	1
3/13/2016	0	0	0	0	0	0	0	0	0	1	0	0	0	0	1	0	0	1
3/14/2016	0	0	0	0	0	0	0	0	0	1	0	0	0	0	0	0	0	1
3/15/2016	0	0	0	0	0	0	0	0	0	1	0	0	0	0	0	0	0	1
3/16/2016	0	0	0	0	0	0	0	0	0	1	0	0	0	0	0	0	0	1
3/17/2016	0	0	0	0	0	1	0	0	0	1	0	0	0	1	0	0	0	1
3/18/2016	0	0	0	0	0	0	0	0	0	1	0	0	0	1	0	0	0	1
3/19/2016	1	0	0	0	0	1	0	0	0	1	0	0	0	0	0	0	0	1
3/20/2016	0	0	0	0	0	1	0	0	0	1	0	0	0	0	0	0	0	1
3/21/2016	0	0	0	0	0	0	0	0	0	1	0	0	0	0	0	0	0	1
3/22/2016	0	0	0	0	0	0	0	0	0	1	0	0	0	1	0	0	0	1
3/23/2016	0	0	0	0	0	0	0	0	0	1	0	0	0	1	0	0	0	1
3/24/2016	0	0	0	1	0	0	0	0	0	1	1	0	0	1	0	0	0	1
3/25/2016	0	0	0	0	0	0	0	0	0	1	0	0	0	1	0	0	0	1
3/26/2016	0	0	0	0	0	0	0	0	0	1	0	0	0	0	0	0	0	1
3/27/2016	0	0	0	0	0	0	0	0	0	1	0	0	0	0	0	0	0	1
3/28/2016	0	0	0	0	0	0	0	0	0	1	0	0	0	0	0	0	0	1
3/29/2016	0	0	0	0	0	0	0	0	0	1	0	0	0	0	0	0	0	1
3/30/2016	0	0	0	0	0	0	0	0	0	1	0	0	0	0	0	0	0	1
3/31/2016	0	0	0	0	0	0	0	0	0	1	0	0	0	0	0	0	0	1
4/1/2016	1	0	0	0	0	0	0	0	0	1	0	0	0	0	0	0	0	1
4/2/2016	0	0	0	0	0	0	0	0	0	1	0	0	0	0	0	0	0	1
4/3/2016	0	0	0	0	0	0	0	0	0	1	0	0	0	0	0	0	0	1
4/4/2016	1	0	0	0	0	0	0	0	0	1	0	0	0	0	0	0	0	1
4/5/2016	0	0	0	0	0	0	0	0	0	1	0	0	0	0	0	0	0	1
4/6/2016	0	0	0	0	0	0	0	0	0	1	0	0	0	0	0	0	0	1
4/7/2016	0	0	0	0	0	0	0	0	0	1	0	0	0	0	0	0	0	1
4/8/2016	0	0	0	0	0	0	0	0	0	1	0	0	0	0	0	0	0	1
4/9/2016	0	0	0	0	0	0	0	0	0	1	0	0	0	0	0	0	0	1
4/10/2016	0	0	0	0	0	0	0	0	0	1	0	0	0	1	0	0	0	1
4/11/2016	0	0	0	0	0	0	0	0	0	0	0	0	0	1	0	0	0	1
4/12/2016	0	0	0	0	0	0	0	0	0	0	0	0	0	1	0	0	0	1
4/13/2016	0	0	0	0	0	0	0	0	0	0	0	0	0	1	0	0	0	1
4/14/2016	0	0	0	0	0	0	0	0	0	0	0	0	0	1	0	0	0	1
4/15/2016	0	0	0	0	0	0	0	0	0	0	0	0	0	1	0	0	0	1
4/16/2016	0	0	0	0	0	0	0	0	0	0	0	0	0	0	1	0	0	1
4/17/2016	0	0	0	0	1	0	0	0	0	0	0	0	0	0	1	0	0	1
4/18/2016	0	0	0	0	1	0	0	0	0	0	0	0	0	0	1	0	0	1
4/19/2016	0	0	0	0	0	0	0	0	0	0	0	0	0	0	1	0	0	1
4/20/2016	0	0	0	0	0	0	0	0	0	0	0	0	0	0	0	0	0	1
4/21/2016	0	0	0	0	0	0	0	0	0	0	0	0	0	0	0	0	0	1
4/22/2016	0	0	0	0	0	0	0	0	0	0	0	0	0	0	0	0	0	1
4/23/2016	0	0	0	0	0	0	0	0	0	0	0	0	0	0	0	0	0	1
4/24/2016	0	0	0	0	0	0	0	0	0	0	0	0	0	0	0	0	0	1
4/25/2016	0	0	0	0	0	0	0	0	0	0	0	0	0	0	0	0	0	1
4/26/2016	0	0	0	0	0	0	0	0	0	0	0	0	0	0	0	0	0	1
4/27/2016	0	0	0	0	0	1	0	0	0	1	0	0	0	0	0	0	0	1
4/28/2016	0	0	0	0	0	1	0	0	0	1	0	0	0	0	0	0	0	1
4/29/2016	1	0	0	0	0	0	0	0	0	1	0	0	0	0	0	0	0	1
4/30/2016	0	0	0	0	0	0	0	0	0	1	0	0	0	0	0	0	0	1
5/1/2016	0	0	0	0	0	0	0	0	0	1	0	0	0	0	0	0	0	1
5/2/2016	0	0	0	0	0	0	0	0	0	1	0	0	0	0	0	0	0	1
5/3/2016	0	0	0	0	0	0	0	0	0	1	0	0	0	0	0	0	0	1
5/4/2016	0	0	0	0	0	0	0	0	0	1	0	0	0	0	0	0	0	1
5/5/2016	0	0	0	0	0	0	0	0	0	1	0	0	0	0	0	0	0	1
5/6/2016	0	0	0	0	0	0	0	0	0	1	0	0	0	0	0	0	0	1
5/7/2016	0	0	0	0	0	0	0	0	0	1	0	0	0	0	0	0	0	1
5/8/2016	0	0	0	0	0	0	0	0	0	1	0	0	0	0	0	0	0	1
5/9/2016	0	0	0	0	0	0	0	0	0	1	0	0	0	0	0	0	0	1
5/10/2016	0	0	0	0	0	0	0	0	0	1	0	0	0	0	0	0	0	1
5/11/2016	0	0	0	0	0	0	0	0	0	1	0	0	0	0	0	0	0	1
5/12/2016	0	0	0	0	0	0	0	0	0	1	0	0	0	0	0	0	0	1
5/13/2016	0	0	0	0	0	0	0	0	0	1	0	0	0	0	0	0	0	1
5/14/2016	0	0	0	0	0	0	0	0	0	1	0	0	0	0	1	0	0	1
5/15/2016	0	0	0	0	0	0	0	0	0	1	0	0	0	0	1	0	0	1
5/16/2016	0	0	0	0	0	0	0	0	0	1	0	0	0	0	0	0	0	1
5/17/2016	0	0	0	0	0	0	0	0	0	1	0	0	0	0	0	0	0	1
5/18/2016	0	0	0	0	0	0	0	0	0	1	0	0	0	0	0	0	0	1
5/19/2016	0	0	0	0	0	0	0	0	0	1	0	0	0	0	0	0	0	1
5/20/2016	0	0	0	0	0	0	0	0	0	1	0	0	0	0	0	0	0	1
5/21/2016	0	0	0	0	0	0	0	0	0	1	0	0	0	1	0	0	0	1
5/22/2016	0	0	0	0	0	0	0	0	0	1	0	0	0	0	0	0	0	1
5/23/2016	0	0	0	0	0	0	0	0	0	1	0	0	0	0	0	0	0	1
5/24/2016	0	0	0	0	0	0	0	0	0	1	0	0	0	0	0	0	0	1
5/25/2016	0	0	0	1	0	0	0	0	0	1	0	0	0	0	0	0	0	1
5/26/2016	0	0	0	0	0	0	0	0	0	1	0	0	0	0	0	0	0	1
5/27/2016	0	0	0	0	0	0	0	0	0	1	0	0	0	0	0	0	0	1
5/28/2016	0	0	0	0	0	0	0	0	0	1	0	0	0	0	0	0	0	1
5/29/2016	0	0	0	0	0	0	0	0	0	1	0	0	0	0	0	0	0	1
5/30/2016	0	0	0	0	0	0	0	0	0	1	0	0	0	0	0	0	0	1
5/31/2016	0	0	0	0	0	0	0	0	0	1	0	0	0	0	1	0	0	1
6/1/2016	0	0	0	0	1	0	0	0	0	0	0	0	0	0	1	0	0	1
6/2/2016	0	0	0	0	1	0	1	0	0	0	0	0	0	0	1	0	0	1
6/3/2016	0	0	0	0	1	0	0	0	0	0	0	0	0	0	1	0	0	1
6/4/2016	0	0	0	0	1	0	0	0	0	0	0	0	0	1	1	0	0	1
6/5/2016	0	0	0	0	1	0	0	0	0	0	0	0	0	1	1	0	0	1
6/6/2016	0	0	0	0	1	0	0	0	0	0	0	0	0	0	0	0	0	1
6/7/2016	0	0	0	0	1	0	0	0	0	0	0	0	0	0	0	0	0	1
6/8/2016	1	0	0	0	0	1	0	0	0	1	0	0	0	0	0	0	0	1
6/9/2016	0	0	0	0	0	0	0	0	0	1	0	0	0	0	0	0	0	1
6/10/2016	0	0	0	0	1	0	1	0	0	0	0	0	0	0	0	0	0	1
6/11/2016	0	0	0	0	1	0	0	0	0	0	0	0	0	0	0	0	0	1
6/12/2016	0	0	0	0	1	0	0	0	0	0	0	0	1	0	0	0	0	1
6/13/2016	0	0	0	0	1	0	0	0	0	0	0	0	1	0	0	0	0	1
6/14/2016	0	0	0	0	1	0	0	0	0	0	0	0	0	0	0	0	0	1
6/15/2016	0	0	0	0	1	0	0	0	0	0	0	0	0	0	0	0	0	1
6/16/2016	0	0	0	0	1	0	0	0	0	0	0	0	0	0	0	0	0	1
6/17/2016	0	0	0	0	1	0	0	0	0	0	0	0	0	0	0	0	0	1
6/18/2016	0	0	0	0	1	0	0	0	0	0	0	0	0	0	1	0	0	1
6/19/2016	0	0	0	0	0	0	0	0	0	1	0	0	0	0	1	0	0	1
6/20/2016	0	0	0	0	0	0	0	0	0	1	0	0	0	1	1	0	0	1
6/21/2016	0	0	0	0	0	0	0	0	0	1	0	0	0	1	1	0	0	1
6/22/2016	1	0	0	0	0	1	0	0	0	1	0	0	0	0	1	0	0	1
6/23/2016	0	0	0	0	0	0	0	0	0	1	0	0	0	1	1	0	0	1
6/24/2016	0	0	0	0	0	0	0	0	0	1	0	0	0	1	0	0	0	1
6/25/2016	0	0	0	0	0	0	0	0	0	1	0	0	0	0	0	0	0	1
6/26/2016	0	0	0	0	0	0	0	0	0	1	0	0	0	0	0	0	0	1
6/27/2016	0	0	0	0	0	0	0	0	0	1	0	0	0	0	0	0	0	1
6/28/2016	0	0	0	0	0	1	0	0	0	1	0	0	0	0	1	0	0	1
6/29/2016	0	0	0	0	0	1	0	0	0	1	0	0	0	0	1	0	0	1
6/30/2016	0	0	0	0	0	0	0	0	0	1	0	0	0	0	1	0	0	1
7/1/2016	0	0	0	0	0	1	0	0	0	1	0	0	0	0	1	0	0	1
7/2/2016	0	0	0	0	0	0	0	0	0	1	0	0	0	0	1	0	0	1
7/3/2016	0	0	0	0	0	0	0	0	0	1	0	0	0	0	1	0	0	1
7/4/2016	0	0	0	0	0	0	0	0	0	1	0	0	0	0	1	0	0	1
7/5/2016	0	0	0	0	0	0	0	0	0	1	0	0	0	0	1	0	0	1
7/6/2016	0	0	0	0	0	0	0	0	0	1	0	0	0	0	1	0	0	1
7/7/2016	0	0	0	0	0	0	0	0	0	1	0	0	0	0	1	0	0	1
7/8/2016	0	0	0	0	0	0	0	0	0	1	0	0	0	0	1	0	0	1
7/9/2016	0	0	0	0	0	0	0	0	0	1	0	0	0	1	1	0	0	1
7/10/2016	0	0	0	0	1	0	0	0	0	0	0	0	0	0	1	0	0	1
7/11/2016	0	0	0	0	1	0	0	0	0	0	0	0	0	0	1	0	0	1
7/12/2016	0	0	0	0	1	0	0	0	0	0	0	0	0	0	1	0	0	1
7/13/2016	0	0	0	0	0	0	0	0	0	1	0	0	0	0	1	0	0	1
7/14/2016	0	0	0	0	1	0	0	0	0	0	0	0	0	0	0	0	0	1
7/15/2016	0	0	0	0	0	1	0	0	0	1	0	0	0	0	0	0	0	1
7/16/2016	0	0	0	0	0	0	0	0	0	1	0	0	0	0	0	0	0	1
7/17/2016	0	0	0	0	0	0	0	0	0	1	0	0	0	0	0	0	0	1
7/18/2016	0	0	0	0	0	0	0	0	0	1	0	0	0	0	1	0	0	1
7/19/2016	0	0	0	0	0	0	0	0	0	1	0	0	0	0	1	0	0	1
7/20/2016	0	0	0	0	0	0	0	0	0	1	0	0	0	0	1	0	0	1
7/21/2016	0	0	0	0	0	0	0	0	0	1	0	0	0	0	1	0	0	1
7/22/2016	0	0	0	0	0	0	0	0	0	1	0	0	0	0	1	0	0	1
7/23/2016	0	0	0	0	0	0	0	0	0	1	0	0	0	0	1	0	0	1
7/24/2016	0	0	0	0	0	0	0	0	0	1	0	0	0	0	1	0	0	1
7/25/2016	0	0	0	0	0	0	0	0	0	1	0	0	0	0	1	0	0	1
7/26/2016	0	0	0	1	0	0	0	0	0	1	0	0	0	0	1	0	0	1
7/27/2016	0	0	0	1	0	0	0	0	0	1	0	0	0	0	1	0	0	1
7/28/2016	0	0	0	1	0	0	0	0	0	1	0	0	0	0	0	0	0	1
7/29/2016	0	0	0	0	0	0	0	0	0	1	0	0	0	0	0	0	0	1
7/30/2016	0	0	0	0	0	0	0	0	0	1	0	0	0	0	0	0	0	1
7/31/2016	0	0	0	0	0	0	0	0	0	0	0	0	0	0	0	0	0	1
8/1/2016	0	0	0	0	1	0	0	0	0	1	0	0	0	0	0	0	0	1
8/2/2016	0	0	0	0	1	0	0	0	0	0	0	0	0	0	0	0	0	1
8/3/2016	0	0	0	0	1	0	0	0	0	0	0	0	0	0	0	0	0	1
8/4/2016	0	1	0	0	1	0	0	0	0	0	0	0	0	0	0	0	0	1
8/5/2016	0	0	0	0	0	0	0	0	0	0	0	0	0	0	0	0	0	1
8/6/2016	0	0	0	0	0	0	0	0	0	1	0	0	0	1	0	0	0	1
8/7/2016	0	0	0	0	0	0	0	0	0	1	0	0	0	1	0	0	0	1
8/8/2016	0	0	0	0	0	1	0	0	0	1	0	0	0	0	0	0	0	1
8/9/2016	0	0	0	0	0	0	0	0	0	0	0	0	0	0	1	0	0	1
8/10/2016	0	0	0	0	0	0	0	0	0	0	0	0	0	0	1	0	0	1
8/11/2016	0	0	0	0	0	0	0	0	0	0	0	0	0	0	1	0	0	1
8/12/2016	0	0	0	0	0	0	0	0	0	0	0	0	0	0	1	0	0	1
8/13/2016	0	0	0	0	0	0	0	0	0	0	0	0	0	0	1	0	0	1
8/14/2016	0	0	0	0	0	0	0	0	0	0	0	0	0	0	1	0	0	1
8/15/2016	0	0	0	0	0	0	0	0	0	0	0	0	0	0	1	0	0	1
8/16/2016	0	0	0	0	0	0	0	0	0	0	0	0	0	0	1	0	0	1
8/17/2016	0	0	0	0	0	0	0	0	0	0	0	0	0	0	0	0	0	1
8/18/2016	0	0	0	0	0	0	0	0	0	0	0	0	0	0	0	0	0	1
8/19/2016	1	0	0	0	1	0	0	0	0	0	0	0	0	0	0	0	0	1
8/20/2016	0	0	0	0	0	0	0	0	0	1	0	0	0	0	0	0	0	1
8/21/2016	0	0	0	0	0	0	0	0	0	1	0	0	0	0	0	0	0	1
8/22/2016	0	0	0	0	0	0	0	0	0	1	0	0	0	0	0	0	0	1
8/23/2016	0	0	0	0	0	0	0	0	0	1	0	0	0	0	0	0	0	1
8/24/2016	0	0	0	0	0	0	0	0	0	1	0	0	0	0	0	0	0	1
8/25/2016	0	0	0	0	0	0	0	0	0	1	0	0	0	0	0	0	0	1
8/26/2016	0	0	0	0	0	0	0	0	0	1	0	0	0	0	0	0	0	1
8/27/2016	0	0	0	0	0	0	0	0	0	1	0	0	0	0	0	0	0	1
8/28/2016	0	0	0	0	0	0	0	0	0	1	0	0	0	0	0	0	0	1
8/29/2016	0	0	0	0	0	0	0	0	0	1	0	0	0	0	1	0	0	1
8/30/2016	0	0	0	0	0	0	0	0	0	1	0	0	0	0	1	0	0	1
8/31/2016	0	0	0	0	0	0	0	0	0	1	0	0	0	0	1	0	0	1
9/1/2016	0	0	0	0	0	0	0	0	0	1	0	0	0	0	1	0	0	1
9/2/2016	0	0	0	0	0	0	0	0	0	1	0	0	0	0	1	0	0	1
9/3/2016	0	0	0	0	0	1	0	0	0	0	0	0	0	0	1	0	0	1
9/4/2016	0	0	0	0	0	0	0	0	0	1	0	0	0	0	1	0	0	1
9/5/2016	0	0	0	0	0	1	0	0	0	1	0	0	0	0	1	0	0	1
9/6/2016	0	0	0	0	0	0	0	0	0	1	0	0	0	0	1	0	0	1
9/7/2016	0	0	0	0	0	0	0	0	0	1	0	0	0	0	0	0	0	1
9/8/2016	0	0	0	0	0	1	0	0	0	1	0	0	0	0	0	0	0	1
9/9/2016	0	0	0	0	0	0	0	0	0	1	0	0	0	0	0	0	0	1
9/10/2016	0	0	0	0	0	0	0	0	0	1	0	0	0	0	0	0	0	1
9/11/2016	0	0	0	0	0	0	0	0	0	1	0	0	0	0	0	0	0	1
9/12/2016	0	0	0	0	0	0	0	0	0	1	0	0	0	0	0	0	0	1
9/13/2016	0	0	0	0	0	0	0	0	0	1	0	0	0	0	0	0	0	1
9/14/2016	0	0	0	0	0	0	0	0	0	1	0	0	0	0	0	0	0	1
9/15/2016	0	0	0	0	0	0	0	0	0	1	0	0	0	1	0	0	0	1
9/16/2016	0	0	0	0	0	0	0	0	0	1	0	0	0	0	0	0	0	1
9/17/2016	0	0	0	0	0	0	0	0	0	1	0	0	0	0	0	0	0	1
9/18/2016	0	0	0	0	0	0	0	0	0	1	0	0	0	0	0	0	0	1
9/19/2016	0	0	0	0	0	1	0	0	0	1	0	0	0	0	0	0	0	1
9/20/2016	0	0	0	0	0	0	0	0	0	1	0	0	0	0	0	0	0	1
9/21/2016	0	0	0	0	0	0	0	0	0	1	0	0	0	0	0	0	0	1
9/22/2016	0	0	0	0	0	0	0	0	0	1	0	0	0	0	0	0	0	1
9/23/2016	0	0	0	0	0	0	0	0	0	1	0	0	0	0	0	0	0	1
9/24/2016	0	0	0	0	0	0	0	0	0	1	0	0	0	0	0	0	0	1
9/25/2016	0	0	0	0	0	1	0	0	0	1	0	0	0	0	0	0	0	1
9/26/2016	0	0	0	0	0	1	0	0	0	1	0	0	0	0	0	0	0	1
9/27/2016	0	1	0	1	0	0	0	0	0	0	0	0	1	0	0	0	0	1
9/28/2016	0	0	0	0	0	0	0	0	0	1	0	0	0	1	0	0	0	1
9/29/2016	0	0	0	0	1	0	0	0	0	0	0	0	0	1	0	0	0	1
9/30/2016	0	0	0	0	1	0	0	0	0	0	0	0	0	1	0	0	0	1
10/1/2016	0	0	0	0	1	0	0	0	0	0	0	0	0	1	0	0	0	1
10/2/2016	0	0	0	0	1	0	0	0	0	0	0	0	0	1	0	0	0	1
10/3/2016	0	0	0	0	1	0	0	0	0	0	0	0	0	1	0	0	0	1
10/4/2016	1	0	0	0	0	0	0	0	0	1	0	0	0	1	0	0	0	1
10/5/2016	0	0	0	0	0	0	0	0	0	1	0	0	0	1	0	0	0	1
10/6/2016	0	0	0	0	0	1	0	0	0	1	0	0	0	1	0	0	0	1
10/7/2016	0	0	0	0	0	1	0	0	0	1	0	0	0	1	0	0	0	1
10/8/2016	0	0	0	0	0	0	0	0	0	1	1	0	0	1	0	0	0	1
10/9/2016	0	0	0	0	0	0	0	0	0	1	0	0	0	1	0	0	0	1
10/10/2016	0	0	0	0	0	0	0	0	0	1	0	0	0	0	0	0	0	1
10/11/2016	0	0	0	0	0	0	0	0	0	1	1	0	0	0	0	0	0	1
10/12/2016	0	0	0	0	0	1	0	0	0	1	0	0	0	0	0	0	0	1
10/13/2016	0	0	0	0	0	0	0	0	0	1	0	0	0	0	0	0	0	1
10/14/2016	0	0	0	1	0	1	0	0	0	1	0	0	0	0	0	0	0	1
10/15/2016	0	0	0	0	0	1	0	0	0	1	0	0	0	0	0	0	0	1
10/16/2016	1	0	0	0	0	0	0	0	0	1	0	0	0	0	0	0	0	1
10/17/2016	0	0	0	0	0	0	0	0	0	1	0	0	0	0	0	0	0	1
10/18/2016	0	0	0	0	0	1	0	0	0	1	0	0	0	0	0	0	0	1
10/19/2016	0	0	0	0	0	0	0	0	0	1	0	0	0	1	0	0	0	1
10/20/2016	0	0	0	0	0	1	0	0	0	1	0	0	0	1	0	0	0	1
10/21/2016	0	0	0	0	0	0	0	0	0	1	0	0	0	1	0	0	0	1
10/22/2016	0	0	0	0	0	0	0	0	0	1	0	0	0	0	0	0	0	1
10/23/2016	0	0	0	0	0	0	0	0	0	1	0	0	0	0	0	0	0	1
10/24/2016	0	0	0	0	0	0	0	0	0	1	0	0	0	0	0	0	0	1
10/25/2016	0	0	0	0	0	1	0	0	0	1	0	0	0	0	0	0	0	1
10/26/2016	0	0	0	0	0	0	0	0	0	1	0	0	0	0	0	0	0	1
10/27/2016	0	0	0	0	0	0	0	0	0	1	0	0	0	0	0	0	0	1
10/28/2016	1	0	0	0	0	0	0	0	0	1	0	0	0	0	0	0	0	1
10/29/2016	1	0	0	0	0	0	0	0	0	1	0	0	0	0	0	0	0	1
10/30/2016	0	0	0	0	0	0	0	0	0	1	0	0	0	0	0	0	0	1
10/31/2016	1	0	0	0	0	0	0	0	0	1	0	0	0	0	0	0	0	1
11/1/2016	0	0	0	0	0	0	0	0	0	1	0	0	0	0	0	0	0	1
11/2/2016	0	0	0	0	0	0	0	0	0	1	0	0	0	0	0	0	0	1
11/3/2016	0	0	0	0	0	0	0	0	0	1	0	0	0	0	0	0	0	1
11/4/2016	1	0	0	0	0	1	0	0	0	1	0	0	0	0	0	0	0	1
11/5/2016	0	0	0	0	0	1	0	0	0	1	0	0	0	0	0	0	0	1
11/6/2016	0	0	0	0	0	1	0	0	0	1	0	0	0	0	0	0	0	1
11/7/2016	0	0	0	0	0	0	0	0	0	0	0	0	0	0	1	0	0	1
11/8/2016	0	0	0	0	0	0	0	0	0	0	0	0	0	0	1	0	0	1
11/9/2016	0	0	0	0	0	0	0	0	0	0	0	0	0	0	1	0	0	1
11/10/2016	0	0	0	0	0	0	0	0	0	0	0	0	0	0	1	0	0	1
11/11/2016	0	0	0	0	0	0	0	0	0	0	0	0	0	0	0	0	0	1
11/12/2016	0	0	0	0	0	0	0	0	0	0	0	0	0	0	0	0	0	1
11/13/2016	0	0	0	0	0	0	0	0	0	0	0	0	0	0	0	0	0	1
11/14/2016	0	0	0	0	0	0	0	0	0	0	0	0	0	0	0	0	0	1
11/15/2016	0	0	0	0	0	0	0	0	0	0	0	0	0	0	0	0	0	1
11/16/2016	0	0	0	0	0	0	0	0	0	0	0	0	0	0	0	0	0	1
11/17/2016	0	0	0	0	0	0	0	0	0	0	0	0	0	0	0	0	0	1
11/18/2016	0	0	0	1	1	0	0	0	0	0	0	0	0	0	0	0	0	1
11/19/2016	0	0	0	0	1	0	0	0	0	0	0	0	0	0	0	0	0	1
11/20/2016	0	0	0	0	1	0	0	0	0	0	0	0	0	0	0	0	0	1
11/21/2016	0	0	0	0	1	0	0	0	0	0	0	0	0	0	0	0	0	1
11/22/2016	0	0	0	0	1	0	0	0	0	0	0	0	0	0	0	0	0	1
11/23/2016	0	1	0	1	1	0	0	0	0	0	0	0	0	0	0	0	0	1
11/24/2016	0	0	0	0	1	0	0	0	0	0	0	0	0	0	0	0	0	1
11/25/2016	0	0	0	0	1	0	0	0	0	0	0	0	0	0	0	0	0	1
11/26/2016	0	0	0	0	1	0	0	0	0	0	0	0	0	0	0	0	0	1
11/27/2016	0	0	0	0	0	0	0	0	0	1	0	0	0	0	0	0	0	1
11/28/2016	0	0	0	1	1	0	0	0	0	0	0	0	0	0	0	0	0	1
11/29/2016	0	1	0	1	1	0	1	0	0	0	0	0	0	0	0	0	0	1
11/30/2016	0	0	0	0	1	0	0	0	0	0	0	0	0	0	0	0	0	1
12/1/2016	0	0	0	0	1	0	0	0	0	0	0	0	0	0	0	0	0	1
12/2/2016	0	0	0	0	1	0	0	0	0	0	0	0	0	0	0	0	0	1
12/3/2016	0	1	1	0	1	0	0	0	0	0	0	0	0	0	0	0	0	1
12/4/2016	0	0	1	0	1	0	0	0	0	0	0	0	0	0	0	0	0	1
12/5/2016	0	0	0	0	0	0	0	0	0	1	0	0	0	0	0	0	0	1
12/6/2016	0	0	0	0	0	0	0	0	0	1	0	0	0	0	0	0	0	1
12/7/2016	0	0	0	0	0	0	0	0	0	0	0	0	0	0	0	0	0	1
12/8/2016	0	0	0	0	0	0	0	0	0	0	0	0	0	0	0	0	0	1
12/9/2016	0	0	0	0	0	0	0	0	0	0	0	0	0	0	0	0	0	1
12/10/2016	0	0	0	0	0	0	0	0	0	0	0	0	0	0	0	0	0	1
12/11/2016	0	0	0	0	0	0	0	0	0	0	0	0	0	0	0	0	0	1
12/12/2016	0	0	0	0	0	0	0	0	0	0	0	0	0	1	0	0	0	1
12/13/2016	0	1	1	0	1	0	0	0	0	0	0	0	0	1	0	0	0	1
12/14/2016	0	0	1	0	1	0	0	0	0	0	0	0	0	1	0	0	0	1
12/15/2016	0	0	1	1	1	0	0	0	0	0	0	0	0	0	0	0	0	1
12/16/2016	0	0	1	1	1	0	0	0	0	0	0	0	0	0	0	0	0	1
12/17/2016	0	0	1	0	1	0	0	0	0	0	0	0	0	0	0	0	0	1
12/18/2016	0	0	1	0	1	0	0	0	0	0	0	0	0	0	0	0	0	1
12/19/2016	0	0	0	0	1	0	0	0	0	0	0	0	0	0	0	0	0	1
12/20/2016	0	0	0	0	1	0	0	0	0	0	0	0	0	0	0	0	0	1
12/21/2016	0	0	1	0	1	0	0	0	0	0	0	0	0	0	0	0	0	1
12/22/2016	0	0	1	0	1	0	0	0	0	0	0	0	0	0	0	0	0	1
12/23/2016	0	0	0	0	1	0	0	0	0	0	0	0	0	0	0	0	0	1
12/24/2016	0	0	0	1	1	0	0	0	0	0	0	0	0	0	0	0	0	1
12/25/2016	0	0	0	0	1	0	0	0	0	0	0	0	0	1	0	0	0	1
12/26/2016	0	0	0	0	1	0	0	0	0	1	0	0	0	1	0	0	0	1
12/27/2016	0	0	0	0	0	0	0	0	0	1	0	0	0	0	1	0	0	1
12/28/2016	0	0	0	0	1	0	0	0	0	0	0	0	0	0	1	0	0	1
12/29/2016	0	0	0	0	1	0	0	0	0	0	0	0	0	0	0	0	0	0
12/30/2016	0	0	0	0	1	0	0	0	0	0	0	0	0	0	0	0	0	0
12/31/2016	0	0	0	0	1	0	0	0	0	0	0	0	0	0	0	0	0	0
1/1/2017	0	0	1	1	1	0	0	0	0	0	0	0	0	0	0	0	0	0
1/2/2017	0	0	1	0	1	0	0	0	0	0	0	0	0	0	0	0	0	0
1/3/2017	0	0	0	0	1	0	0	0	0	0	0	0	0	0	0	0	0	0
1/4/2017	0	0	1	1	1	0	1	0	0	0	0	0	0	0	0	0	0	0
1/5/2017	0	0	0	0	0	0	0	0	0	0	0	0	0	0	0	0	0	0
1/6/2017	0	0	1	0	1	0	0	0	0	0	0	0	0	0	0	0	0	0
1/7/2017	0	0	0	0	0	0	0	0	0	0	0	0	0	0	0	0	0	0
1/8/2017	0	0	0	0	0	0	0	0	0	0	0	0	0	0	0	0	0	0
1/9/2017	0	0	0	0	0	0	0	0	0	0	0	0	0	0	0	0	0	0
1/10/2017	0	0	0	0	0	0	0	0	0	0	0	0	0	0	0	0	0	0
1/11/2017	0	0	0	0	0	0	0	0	0	0	0	0	0	0	0	0	0	0
1/12/2017	0	0	0	0	0	0	0	0	0	0	0	0	0	0	0	0	0	0
1/13/2017	0	0	0	0	0	0	0	0	0	0	0	0	0	0	0	0	0	0
1/14/2017	0	0	0	0	0	0	0	0	0	0	0	0	0	0	0	0	0	0
1/15/2017	0	0	0	0	0	0	0	0	0	0	0	0	0	0	0	0	0	0
1/16/2017	0	0	0	0	0	0	0	0	0	0	0	0	0	0	0	0	0	0
1/17/2017	0	0	0	0	0	0	0	0	0	0	0	0	0	0	0	0	0	0
1/18/2017	0	0	0	0	0	0	0	0	0	0	0	0	0	0	0	0	0	0
1/19/2017	0	0	0	0	0	0	0	0	0	0	0	0	0	0	0	0	0	0
1/20/2017	0	0	0	0	0	0	0	0	0	0	0	0	0	0	0	0	0	0
1/21/2017	0	1	0	1	0	0	0	0	0	1	1	0	0	0	0	0	0	0
1/22/2017	0	0	0	1	0	0	0	0	0	1	0	0	0	0	0	0	0	0
1/23/2017	0	0	0	0	0	0	0	0	0	1	0	0	0	0	0	0	0	0
1/24/2017	0	0	0	1	0	0	0	0	0	1	0	0	0	0	0	0	0	0
1/25/2017	0	1	0	1	0	0	0	0	0	1	1	0	0	0	0	0	0	0
1/26/2017	0	0	0	1	0	0	0	0	0	1	0	0	0	0	0	0	0	0
1/27/2017	0	0	0	1	0	0	0	0	0	1	0	0	0	0	0	0	0	0
1/28/2017	0	0	0	1	0	0	0	0	0	1	0	0	0	0	0	0	0	0
1/29/2017	0	0	0	0	0	0	0	0	0	1	1	0	0	0	0	0	0	0
1/30/2017	0	0	0	0	0	0	0	0	0	1	0	0	0	0	0	0	0	0
1/31/2017	0	0	0	0	0	0	0	0	0	1	0	0	0	0	0	0	0	0
2/1/2017	0	0	0	0	0	0	0	0	0	1	0	0	0	0	0	0	0	0
2/2/2017	0	0	0	0	0	0	0	0	0	1	0	0	0	0	0	0	0	0
2/3/2017	0	0	0	1	0	0	0	0	0	1	0	0	0	0	0	0	0	0
2/4/2017	0	0	0	0	0	0	0	0	0	1	0	0	0	0	0	0	0	0
2/5/2017	0	1	1	0	0	0	0	0	0	0	0	0	0	0	0	0	0	0
2/6/2017	0	0	0	0	0	0	0	0	0	1	0	0	0	0	0	0	0	0
2/7/2017	0	0	0	0	0	0	0	0	0	1	0	0	0	0	0	0	0	0
2/8/2017	0	0	1	1	0	0	0	0	0	1	1	0	0	0	0	0	0	0
2/9/2017	0	0	0	0	0	0	0	0	0	1	0	0	0	0	0	0	0	0
2/10/2017	0	0	0	0	0	0	0	0	0	1	0	0	0	0	0	0	0	0
2/11/2017	0	0	0	0	0	0	0	0	0	1	0	0	0	0	0	0	0	0
2/12/2017	0	0	0	0	0	0	0	0	0	1	0	0	0	0	0	0	0	0
2/13/2017	0	0	0	0	0	0	0	0	0	1	0	0	0	0	0	0	0	0
2/14/2017	0	0	0	0	0	0	0	0	0	1	0	0	0	0	0	0	0	0
2/15/2017	0	0	0	0	0	0	0	0	0	1	0	0	0	1	0	0	0	0
2/16/2017	0	0	0	0	0	0	0	0	0	1	0	0	0	0	0	0	0	0
2/17/2017	0	0	0	0	0	0	0	0	0	0	0	0	0	0	0	0	0	0
2/18/2017	0	0	0	0	0	0	0	0	0	0	0	0	0	0	0	0	0	0
2/19/2017	0	0	0	0	0	0	0	0	0	0	0	0	0	0	0	0	0	0
2/20/2017	0	0	0	0	0	0	0	0	0	0	0	0	0	0	0	0	0	0
2/21/2017	0	0	0	0	0	0	0	0	0	0	0	0	0	0	0	0	0	0
2/22/2017	0	0	0	0	0	0	0	0	0	0	0	0	0	0	0	0	0	0
2/23/2017	0	0	0	0	0	0	0	0	0	0	0	0	0	0	0	0	0	0
2/24/2017	0	0	0	0	0	0	0	0	0	0	0	0	0	0	0	0	0	0
2/25/2017	0	0	0	0	0	0	0	0	0	0	0	0	0	0	0	0	0	0
2/26/2017	0	0	0	0	0	0	0	0	0	0	0	0	0	0	0	0	0	0
2/27/2017	0	0	0	0	0	0	0	0	0	0	0	0	0	1	0	1	0	0
2/28/2017	0	0	0	0	0	0	0	0	0	0	0	0	0	1	0	0	0	0
3/1/2017	0	0	1	0	1	0	0	0	0	0	0	0	0	1	0	0	0	0
3/2/2017	0	0	0	0	1	0	0	0	0	0	0	0	0	1	0	0	0	0
3/3/2017	0	0	0	0	1	0	0	0	0	0	0	0	0	0	0	0	0	0
3/4/2017	0	0	0	0	1	0	0	0	0	0	0	0	0	0	0	0	0	0
3/5/2017	0	0	0	0	1	0	0	0	0	0	0	0	0	0	0	0	0	0
3/6/2017	0	0	0	0	1	0	0	0	0	0	0	0	0	1	0	0	0	0
3/7/2017	0	0	0	0	1	0	0	0	0	0	0	0	0	1	0	0	0	0
3/8/2017	0	0	0	0	0	0	0	0	0	0	0	0	0	1	0	0	0	0
3/9/2017	0	0	0	0	0	0	0	0	0	0	0	0	0	1	0	0	0	0
3/10/2017	0	0	0	0	0	0	0	0	0	0	0	0	0	0	0	0	0	0
3/11/2017	0	0	0	0	0	0	0	0	0	0	0	0	0	0	0	0	0	0
3/12/2017	0	0	0	0	0	0	0	0	0	0	0	0	0	0	0	0	0	0
3/13/2017	0	0	0	0	0	0	0	0	0	0	0	0	0	1	0	0	0	0
3/14/2017	0	0	0	0	0	0	0	0	0	0	0	0	0	1	0	0	0	0
3/15/2017	0	0	0	0	0	0	0	0	0	0	0	0	0	1	1	0	0	0
3/16/2017	0	0	0	0	0	0	0	0	0	0	0	0	0	0	1	0	0	0
3/17/2017	0	0	0	0	0	0	0	0	0	0	0	0	0	0	1	0	0	0
3/18/2017	0	0	0	1	0	0	0	0	0	1	1	0	0	0	1	0	0	0
3/19/2017	0	0	0	0	0	0	0	0	0	0	0	0	0	0	1	0	0	0
3/20/2017	0	0	0	0	0	0	0	0	0	0	0	0	0	0	0	0	0	0
3/21/2017	0	0	0	0	0	0	0	0	0	0	0	0	0	0	0	0	0	0
3/22/2017	0	0	0	0	0	0	0	0	0	0	0	0	0	0	0	0	0	0
3/23/2017	0	0	0	0	0	0	0	0	0	0	0	0	0	0	0	0	0	0
3/24/2017	0	0	0	0	0	0	0	0	0	0	0	0	0	0	0	0	0	0
3/25/2017	0	0	0	0	0	0	0	0	0	0	0	0	0	1	0	0	0	0
3/26/2017	0	0	0	0	0	0	0	0	0	0	0	0	0	1	0	0	0	0
3/27/2017	0	0	0	0	0	0	0	0	0	0	0	0	0	1	0	0	0	0
3/28/2017	0	0	0	0	0	0	0	0	0	0	0	0	0	1	0	0	0	0
3/29/2017	0	0	0	0	0	0	0	0	0	0	0	0	0	0	0	0	0	0
3/30/2017	0	0	0	0	0	0	0	0	0	0	0	0	0	0	0	0	0	0
3/31/2017	0	0	0	0	0	0	0	0	0	0	0	0	0	0	0	0	0	0
4/1/2017	0	0	0	0	0	0	0	0	0	0	0	0	0	0	0	0	0	0
4/2/2017	0	0	0	0	0	0	0	0	0	0	0	0	0	0	0	0	0	0
4/3/2017	0	1	0	1	1	0	0	0	0	0	0	0	0	0	0	0	0	0
4/4/2017	0	0	0	1	1	0	0	0	0	0	0	0	0	0	0	0	0	0
4/5/2017	0	0	0	0	1	0	0	0	0	0	0	0	0	0	0	0	0	0
4/6/2017	0	0	0	0	1	0	0	0	0	0	0	0	0	0	0	0	0	0
4/7/2017	0	0	0	0	1	0	0	0	0	0	0	0	0	0	0	0	0	0
4/8/2017	0	0	1	0	1	0	0	0	0	0	0	0	0	0	0	0	0	0
4/9/2017	0	0	0	0	1	0	0	0	0	0	0	0	1	0	0	0	0	0
4/10/2017	0	1	1	0	1	0	0	0	0	0	0	0	0	0	0	0	0	0
4/11/2017	0	0	0	0	1	0	0	0	0	0	0	0	0	0	0	0	0	0
4/12/2017	0	0	0	0	1	0	0	0	0	0	0	0	0	0	0	0	0	0
4/13/2017	0	0	0	0	1	0	0	0	0	0	0	0	0	0	0	0	0	0
4/14/2017	0	0	0	0	1	0	0	0	0	0	0	0	0	0	0	0	0	0
4/15/2017	0	0	0	0	1	0	0	0	0	0	0	0	0	0	1	0	0	0
4/16/2017	0	0	0	0	1	0	0	0	0	0	0	0	0	0	1	0	0	0
4/17/2017	0	0	0	0	0	0	0	0	0	1	0	0	0	0	0	0	0	0
4/18/2017	0	0	0	0	1	0	0	0	0	0	0	0	0	0	0	0	0	0
4/19/2017	0	0	0	0	1	0	0	0	0	0	0	0	0	0	0	0	0	0
4/20/2017	0	0	0	0	1	0	0	0	0	0	0	0	0	0	0	0	0	0
4/21/2017	0	0	0	0	1	0	0	0	0	0	0	0	0	0	0	0	0	0
4/22/2017	0	0	0	0	1	0	0	0	0	0	0	0	0	0	0	0	0	0
4/23/2017	0	1	1	0	1	0	0	0	0	0	0	0	0	0	0	0	0	0
4/24/2017	0	0	0	0	1	0	0	0	0	0	0	0	0	0	0	0	0	0
4/25/2017	0	0	1	0	1	0	0	0	0	0	0	0	0	0	0	0	0	0
4/26/2017	0	0	1	0	1	0	0	0	0	0	0	0	0	0	0	0	0	0
4/27/2017	0	0	0	0	1	0	0	0	0	0	0	0	0	0	0	0	0	0
4/28/2017	0	0	0	0	1	0	0	0	0	0	0	0	0	0	1	0	0	0
4/29/2017	0	1	0	1	1	0	0	0	0	0	1	0	0	0	1	0	0	0
4/30/2017	0	0	1	0	1	0	0	0	0	0	0	0	0	0	1	0	0	0
5/1/2017	0	1	1	0	1	0	0	0	0	0	0	0	0	0	1	0	0	0
5/2/2017	0	0	1	0	1	0	0	0	0	0	0	0	0	0	0	0	0	0
5/3/2017	0	0	0	0	1	0	0	0	0	0	0	0	0	0	0	0	0	0
5/4/2017	0	0	0	0	1	0	0	0	0	0	0	0	0	0	0	0	0	0
5/5/2017	0	0	0	0	0	0	0	0	0	1	0	0	0	0	0	0	0	0
5/6/2017	0	0	0	0	1	0	0	0	0	0	0	0	0	0	0	0	0	0
5/7/2017	0	0	1	0	1	0	0	0	0	0	0	0	0	0	0	0	0	0
5/8/2017	0	1	1	0	1	0	0	0	0	0	0	0	0	1	0	0	0	0
5/9/2017	0	0	0	0	1	0	0	0	0	0	0	0	0	1	0	0	0	0
5/10/2017	0	0	0	0	1	0	0	0	0	0	0	0	0	1	0	0	0	0
5/11/2017	0	0	0	0	1	0	0	0	0	0	0	0	0	1	0	0	0	0
5/12/2017	0	0	0	0	1	0	0	0	0	0	0	0	0	0	0	0	0	0
5/13/2017	0	0	0	0	1	0	0	0	0	0	0	0	0	0	0	0	0	0
5/14/2017	0	0	0	0	0	0	0	0	0	1	0	0	0	0	0	0	0	0
5/15/2017	0	0	0	0	0	0	0	0	0	1	0	0	0	0	0	0	0	0
5/16/2017	0	0	0	0	0	0	0	0	0	1	0	0	0	0	0	0	0	0
5/17/2017	0	0	0	0	0	0	0	0	0	1	0	0	0	0	0	0	0	0
5/18/2017	0	0	0	0	1	0	0	0	0	0	0	0	0	0	0	0	0	0
5/19/2017	0	0	0	0	1	0	0	0	0	0	0	0	0	0	0	0	0	0
5/20/2017	0	1	0	0	1	0	0	0	0	0	0	0	0	0	0	0	0	0
5/21/2017	0	0	0	0	1	0	0	0	0	0	0	0	0	0	0	0	0	0
5/22/2017	0	0	0	0	1	0	0	0	0	0	0	0	0	0	0	0	0	0
5/23/2017	0	0	0	0	1	0	0	0	0	0	0	0	0	0	0	0	0	0
5/24/2017	0	0	0	0	1	0	0	0	0	0	0	0	0	0	0	0	0	0
5/25/2017	0	0	0	1	1	0	0	0	0	0	0	0	0	0	1	0	0	0
5/26/2017	0	0	0	0	1	0	0	0	0	0	0	0	0	0	1	0	0	0
5/27/2017	0	0	1	0	1	0	0	0	0	0	0	0	0	0	1	0	0	0
5/28/2017	0	0	1	0	1	0	0	0	0	0	0	0	0	0	1	0	0	0
5/29/2017	0	0	1	0	1	0	0	0	0	0	0	0	0	0	1	0	0	0
5/30/2017	0	0	0	0	1	0	0	0	0	0	0	0	0	1	1	0	0	0
5/31/2017	0	0	1	1	1	0	0	0	0	0	0	0	0	0	1	0	0	0
6/1/2017	0	1	1	1	1	0	0	0	0	0	0	0	0	0	0	0	0	0
6/2/2017	0	0	0	1	0	0	0	0	0	0	0	0	0	0	0	0	0	0
6/3/2017	0	0	0	1	0	0	0	0	0	0	0	0	0	0	0	0	0	0
6/4/2017	0	1	1	1	0	0	0	0	0	1	0	0	0	0	0	0	0	0
6/5/2017	0	0	0	1	0	0	0	0	0	1	0	0	0	0	0	0	0	0
6/6/2017	0	0	0	0	0	1	0	0	0	1	0	0	0	0	0	0	0	0
6/7/2017	0	0	0	1	0	1	0	0	0	1	0	0	0	0	0	0	0	0
6/8/2017	0	0	0	0	0	1	0	0	0	1	0	0	0	0	0	0	0	0
6/9/2017	0	0	0	1	0	0	0	0	0	1	0	0	0	1	0	0	0	0
6/10/2017	0	0	0	1	0	0	0	0	0	1	0	0	0	1	0	0	0	0
6/11/2017	0	0	0	1	0	1	0	0	0	0	0	0	0	1	0	0	0	0
6/12/2017	0	0	0	1	0	1	0	0	0	1	0	0	0	1	0	0	0	0
6/13/2017	0	0	0	0	0	0	0	0	0	1	0	0	0	0	0	0	0	0
6/14/2017	0	0	0	0	0	0	0	0	0	1	0	0	0	0	0	0	0	0
6/15/2017	0	0	0	0	0	0	0	0	0	1	0	0	0	0	0	0	0	0
6/16/2017	0	0	0	0	0	0	0	0	0	1	0	0	0	0	0	0	0	0
6/17/2017	0	0	0	0	1	0	0	0	0	0	0	0	0	0	0	0	0	0
6/18/2017	0	0	0	0	1	0	0	0	0	0	0	0	0	0	0	0	0	0
6/19/2017	0	0	0	0	1	0	0	0	0	0	0	0	0	0	0	0	0	0
6/20/2017	0	0	0	0	1	0	0	0	0	0	0	0	0	0	0	0	0	0
6/21/2017	0	0	0	0	1	0	0	0	0	0	0	0	0	0	0	0	0	0
6/22/2017	0	0	0	0	1	0	0	0	0	0	0	0	0	1	1	0	0	0
6/23/2017	0	0	0	0	1	0	0	0	0	0	0	0	0	1	1	0	0	0
6/24/2017	0	0	1	0	1	0	0	0	0	0	0	0	0	0	1	0	0	0
6/25/2017	0	0	1	0	1	0	0	0	0	0	0	0	0	0	1	0	0	0
6/26/2017	0	0	0	0	1	0	0	0	0	0	0	0	0	0	1	0	0	0
6/27/2017	0	1	0	0	1	0	0	0	0	0	0	0	1	0	1	0	0	0
6/28/2017	0	0	0	0	1	0	0	0	0	0	0	0	0	0	1	0	0	0
6/29/2017	0	0	0	0	1	0	0	0	0	0	0	0	0	0	1	0	0	0
6/30/2017	0	1	0	0	1	0	0	0	0	0	0	0	0	0	1	0	0	0
7/1/2017	0	0	0	0	0	0	0	0	0	0	0	0	0	0	1	0	0	0
7/2/2017	0	0	0	0	0	0	0	0	0	0	0	0	0	0	1	0	0	0
7/3/2017	0	0	0	0	0	0	0	0	0	0	0	0	0	0	1	0	0	0
7/4/2017	0	0	0	0	0	0	0	0	0	0	0	0	0	0	1	0	0	0
7/5/2017	0	0	0	0	0	0	0	0	0	0	0	0	0	0	1	0	0	0
7/6/2017	0	0	0	0	0	0	0	0	0	0	0	0	0	0	1	0	0	0
7/7/2017	0	0	0	0	0	0	0	0	0	0	0	0	0	0	1	0	0	0
7/8/2017	0	0	0	0	0	0	0	0	0	0	0	0	0	0	0	0	0	0
7/9/2017	0	0	0	0	0	0	0	0	0	0	0	0	0	0	0	0	0	0
7/10/2017	0	0	0	0	0	0	0	0	0	0	0	0	0	0	0	0	0	0
7/11/2017	0	0	0	0	0	0	0	0	0	0	0	0	0	0	0	0	0	0
7/12/2017	0	0	0	0	0	0	0	0	0	0	0	0	0	0	0	0	0	0
7/13/2017	0	0	0	0	0	0	0	0	0	0	0	0	0	1	0	0	0	0
7/14/2017	0	0	0	0	0	0	0	0	0	0	0	0	0	1	0	0	0	0
7/15/2017	0	0	0	0	0	0	0	0	0	0	0	0	0	1	0	0	0	0
7/16/2017	0	0	0	0	0	0	0	0	0	1	0	0	0	1	0	0	0	0
7/17/2017	0	0	0	0	0	0	0	0	0	0	0	0	0	1	1	0	0	0
7/18/2017	0	0	0	0	1	0	0	0	0	0	0	0	0	0	0	0	0	0
7/19/2017	0	0	0	0	1	0	0	0	0	0	0	0	0	0	0	0	0	0
7/20/2017	0	0	0	0	1	0	0	0	0	0	0	0	0	0	0	0	0	0
7/21/2017	0	0	0	0	1	0	0	0	0	0	0	0	0	0	0	0	0	0
7/22/2017	0	1	0	1	1	0	0	0	0	0	0	0	0	0	0	0	0	0
7/23/2017	0	0	0	0	1	0	0	0	0	0	0	0	0	0	0	0	0	0
7/24/2017	0	0	1	0	1	0	0	0	0	0	0	0	0	0	0	0	0	0
7/25/2017	0	0	0	0	1	0	1	0	0	0	0	0	0	0	0	0	0	0
7/26/2017	0	0	0	0	1	0	0	0	0	0	0	0	0	0	0	0	0	0
7/27/2017	0	0	0	0	1	0	0	0	0	0	0	0	0	1	0	0	0	0
7/28/2017	0	0	0	0	1	0	0	0	0	0	0	0	0	0	0	0	0	0
7/29/2017	0	0	0	0	1	0	0	0	0	0	0	0	0	0	0	0	0	0
7/30/2017	0	0	0	0	1	0	0	0	0	0	0	0	0	0	0	0	0	0
7/31/2017	0	0	0	0	0	0	0	0	0	0	0	0	0	0	0	0	0	0
8/1/2017	0	0	0	0	0	0	0	0	0	0	0	0	0	0	0	0	0	0
8/2/2017	0	0	0	0	0	0	0	0	0	0	0	0	0	0	0	0	0	0
8/3/2017	0	0	0	0	0	0	0	0	0	0	0	0	0	0	1	0	0	0
8/4/2017	0	0	0	0	0	0	0	0	0	0	0	0	0	0	0	0	0	0
8/5/2017	0	0	0	0	0	0	0	0	0	0	0	0	0	0	0	0	0	0
8/6/2017	0	0	0	0	0	0	0	0	0	0	0	0	0	0	0	0	0	0
8/7/2017	0	0	0	0	0	0	0	0	0	0	0	0	0	0	0	0	0	0
8/8/2017	0	0	0	0	0	0	0	0	0	0	0	0	0	0	1	0	0	0
8/9/2017	0	0	0	0	0	0	0	0	0	0	0	0	0	0	1	0	0	0
8/10/2017	0	0	0	0	0	0	0	0	0	0	0	0	0	0	0	0	0	0
8/11/2017	0	0	0	1	1	0	0	0	0	0	0	0	0	0	1	0	0	0
8/12/2017	0	0	1	1	1	0	0	0	0	0	0	0	0	0	1	0	0	0
8/13/2017	0	0	1	1	1	0	0	0	0	0	0	0	0	0	1	0	0	0
8/14/2017	0	0	0	0	1	0	0	0	0	0	0	0	1	0	1	0	0	0
8/15/2017	0	0	0	0	0	0	0	0	0	1	0	0	0	0	1	0	0	0
8/16/2017	0	0	0	0	1	0	0	0	0	0	0	0	0	0	1	0	0	0
8/17/2017	0	0	0	0	1	0	0	0	0	0	0	0	0	0	1	0	0	0
8/18/2017	0	0	1	0	1	0	0	0	0	0	0	0	0	0	1	0	0	0
8/19/2017	0	0	0	0	1	0	0	0	0	0	0	0	0	0	1	0	0	0
8/20/2017	0	0	1	0	1	0	0	0	0	0	0	0	0	0	1	0	0	0
8/21/2017	0	0	1	0	1	0	0	0	0	0	0	0	0	0	1	0	0	0
8/22/2017	0	0	0	0	1	0	0	0	0	0	0	0	0	0	1	0	0	0
8/23/2017	0	0	0	0	1	0	1	0	0	0	0	0	0	0	1	0	0	0
8/24/2017	0	0	0	0	1	0	0	0	0	0	0	0	0	1	1	0	0	0
8/25/2017	0	0	1	0	1	0	0	0	0	0	0	0	0	1	1	0	0	0
8/26/2017	0	1	1	1	1	0	0	0	0	0	0	0	0	1	1	0	0	0
8/27/2017	0	1	1	0	1	0	0	0	0	0	0	0	0	1	1	0	0	0
8/28/2017	0	1	1	0	1	0	0	0	0	0	0	0	0	1	1	0	0	0
8/29/2017	0	0	0	0	1	0	0	0	0	0	0	0	0	1	1	0	0	0
8/30/2017	0	0	0	0	0	0	0	0	0	0	0	0	0	0	1	0	0	0
8/31/2017	0	0	0	0	0	0	0	0	0	0	0	0	0	0	1	0	0	0
9/1/2017	0	0	0	0	0	0	0	0	0	0	0	0	0	0	0	0	0	0
9/2/2017	0	0	0	0	0	0	0	0	0	0	0	0	0	0	0	0	0	0
9/3/2017	0	0	0	0	0	0	0	0	0	0	0	0	0	0	0	0	0	0
9/4/2017	0	0	0	0	0	0	0	0	0	0	0	0	0	0	0	0	0	0
9/5/2017	0	0	0	0	0	0	0	0	0	0	0	0	0	0	0	0	0	0
9/6/2017	0	1	0	1	0	0	0	0	0	1	0	0	0	0	0	0	0	0
9/7/2017	0	0	0	0	0	0	0	0	0	0	0	0	0	0	0	0	0	0
9/8/2017	0	0	0	0	0	0	0	0	0	0	0	0	0	1	0	0	0	0
9/9/2017	0	1	0	1	0	0	0	0	0	1	0	0	0	1	0	0	0	0
9/10/2017	0	1	0	1	0	0	0	0	0	1	0	0	0	1	0	0	0	0
9/11/2017	0	0	0	0	0	0	0	0	0	1	0	0	0	1	0	0	0	0
9/12/2017	0	0	0	1	0	0	0	0	0	1	0	0	0	1	0	0	0	0
9/13/2017	0	0	0	1	0	0	0	0	0	1	0	0	0	1	0	0	0	0
9/14/2017	0	0	0	0	0	0	0	0	0	1	0	0	0	1	0	0	0	0
9/15/2017	0	0	0	0	0	0	0	0	0	0	0	0	0	1	0	0	0	0
9/16/2017	0	0	0	0	0	0	0	0	0	0	0	0	0	1	0	0	0	0
9/17/2017	0	1	0	0	1	0	0	0	0	0	0	0	0	1	0	0	0	0
9/18/2017	0	0	0	0	1	0	0	0	0	0	0	0	0	1	0	0	0	0
9/19/2017	0	0	0	0	1	0	0	0	0	0	0	0	0	1	1	0	0	0
9/20/2017	0	0	0	0	1	0	0	0	0	0	0	0	0	1	1	0	0	0
9/21/2017	0	0	0	0	0	0	0	0	0	1	0	0	0	1	0	0	0	0
9/22/2017	0	0	0	0	0	1	0	0	0	1	0	0	0	1	0	0	0	0
9/23/2017	0	0	0	0	0	1	0	0	0	1	0	0	0	1	0	0	0	0
9/24/2017	0	0	0	0	0	0	0	0	0	1	0	0	0	1	0	0	0	0
9/25/2017	0	0	0	0	0	0	0	0	0	1	0	0	0	1	0	0	0	0
9/26/2017	0	0	0	0	0	0	0	0	0	1	0	0	0	1	0	0	0	0
9/27/2017	0	0	0	0	0	0	0	0	0	1	0	0	0	1	0	0	0	0
9/28/2017	0	0	0	0	0	0	0	0	0	1	0	0	0	1	0	0	0	0
9/29/2017	0	0	0	0	0	0	0	0	0	1	0	0	0	0	0	0	0	0
9/30/2017	0	0	0	1	1	0	0	0	0	1	0	0	0	0	0	0	0	0
10/1/2017	0	0	0	0	0	0	0	0	0	1	0	0	0	0	0	0	0	0
10/2/2017	0	1	0	1	0	0	0	0	0	1	0	0	0	0	0	0	0	0
10/3/2017	0	1	0	1	0	0	0	0	0	1	0	0	0	0	0	0	0	0
10/4/2017	0	0	0	0	0	0	0	0	0	1	0	0	0	0	0	0	0	0
10/5/2017	0	0	0	0	0	0	0	0	0	1	0	0	0	0	0	0	0	0
10/6/2017	0	0	0	0	0	0	0	0	0	1	0	0	0	0	0	0	0	0
10/7/2017	1	0	0	0	0	0	0	0	0	1	1	0	0	0	0	0	0	0
10/8/2017	0	1	0	0	0	0	0	0	0	1	0	0	0	0	0	0	1	0
10/9/2017	0	0	0	0	0	0	0	0	0	0	1	0	0	0	0	0	1	0
10/10/2017	0	0	0	0	0	0	0	0	0	1	0	0	0	0	0	0	1	0
10/11/2017	0	0	0	0	0	0	0	0	0	1	0	0	0	0	0	0	1	0
10/12/2017	0	0	0	0	0	0	0	0	0	1	0	0	0	0	0	0	1	0
10/13/2017	0	0	0	0	0	0	0	0	0	1	0	0	0	0	0	0	1	0
10/14/2017	0	0	0	0	0	0	0	0	0	1	0	0	0	0	0	0	1	0
10/15/2017	0	1	0	0	0	0	0	0	0	1	1	0	0	0	0	0	1	0
10/16/2017	0	0	0	0	0	0	0	0	0	1	0	0	0	0	0	0	1	0
10/17/2017	0	0	0	0	0	0	0	0	0	1	0	0	0	0	0	0	1	0
10/18/2017	0	0	0	0	0	0	0	0	0	1	0	0	0	0	0	0	1	0
10/19/2017	1	0	0	0	0	0	0	0	0	1	0	0	0	0	0	0	1	0
10/20/2017	0	0	0	0	0	0	0	0	0	1	0	0	0	0	0	0	1	0
10/21/2017	0	0	0	0	0	0	0	0	0	1	0	0	0	0	0	0	0	0
10/22/2017	0	0	0	0	0	0	0	0	0	1	1	0	0	1	0	0	0	0
10/23/2017	0	1	0	1	0	0	0	0	0	1	1	0	0	0	0	0	0	0
10/24/2017	0	0	0	0	0	0	0	0	0	1	0	0	0	0	0	0	0	0
10/25/2017	0	0	0	0	0	0	0	0	0	1	0	0	0	0	0	0	0	0
10/26/2017	0	0	0	0	0	0	0	0	0	1	0	0	0	0	0	0	0	0
10/27/2017	0	0	0	0	0	0	0	0	0	1	0	0	0	0	0	0	0	0
10/28/2017	1	0	0	0	0	0	0	0	0	1	0	0	0	0	0	0	0	0
10/29/2017	0	0	0	0	0	0	0	0	0	1	0	0	0	0	0	0	0	0
10/30/2017	0	0	0	0	0	0	0	0	0	1	0	0	0	0	0	0	0	0
10/31/2017	0	0	0	0	0	0	0	0	0	1	0	0	0	0	0	0	0	0
11/1/2017	0	0	0	0	0	0	0	0	0	1	0	0	0	0	0	0	0	0
11/2/2017	0	0	0	0	0	0	0	0	0	1	0	0	0	0	0	0	0	0
11/3/2017	0	0	0	0	0	0	0	0	0	1	1	0	0	0	0	0	0	0
11/4/2017	0	0	0	0	0	0	0	0	0	1	0	0	0	1	0	0	0	0
11/5/2017	0	0	0	0	0	1	0	0	0	1	0	0	0	1	0	0	0	0
11/6/2017	0	0	0	0	0	1	0	0	0	1	0	0	0	0	0	0	0	0
11/7/2017	0	0	0	0	0	1	0	0	0	1	0	0	0	0	0	0	0	0
11/8/2017	0	0	0	0	0	1	0	0	0	1	0	0	0	0	0	0	0	0
11/9/2017	0	0	0	0	0	0	0	0	0	1	0	0	0	0	0	0	0	0
11/10/2017	0	0	0	0	0	0	0	0	0	1	0	0	0	0	0	0	0	0
11/11/2017	0	0	0	0	0	0	0	0	0	1	0	0	0	0	0	0	0	0
11/12/2017	0	0	0	0	0	0	0	0	0	1	0	0	0	0	0	0	0	0
11/13/2017	0	0	0	0	0	0	0	0	0	1	0	0	0	0	0	0	0	0
11/14/2017	1	0	0	0	0	1	0	0	0	1	0	0	0	0	0	0	0	0
11/15/2017	1	0	0	0	0	1	0	0	0	1	0	0	0	0	0	0	0	0
11/16/2017	1	0	0	0	0	1	0	0	0	1	0	0	0	0	0	0	0	0
11/17/2017	0	0	0	0	0	0	0	0	0	1	0	0	0	0	0	0	0	0
11/18/2017	0	0	0	0	0	1	0	0	0	1	0	0	0	0	0	0	0	0
11/19/2017	0	0	0	0	0	1	0	0	0	1	0	0	0	0	0	0	0	0
11/20/2017	1	0	0	0	0	0	0	0	0	1	0	0	0	0	0	0	0	0
11/21/2017	0	0	0	0	0	0	0	0	0	1	0	0	0	0	0	0	0	0
11/22/2017	0	0	0	0	0	0	0	0	0	1	0	0	0	0	0	0	0	0
11/23/2017	0	0	0	1	1	0	0	0	0	0	0	0	0	0	0	0	0	0
11/24/2017	0	0	0	1	1	0	0	0	0	0	0	0	0	0	0	0	0	0
11/25/2017	0	0	0	0	0	0	0	0	0	1	0	0	0	0	0	0	0	0
11/26/2017	0	0	0	0	0	0	0	0	0	1	0	0	0	0	0	0	0	0
11/27/2017	0	0	0	0	0	0	0	0	0	1	0	0	0	0	0	0	0	0
11/28/2017	0	0	0	0	0	0	0	0	0	1	0	0	0	0	0	0	0	0
11/29/2017	0	0	0	0	0	0	0	0	0	1	0	0	0	0	0	0	0	0
11/30/2017	0	0	0	0	0	0	0	0	0	1	0	0	0	0	0	0	0	0
12/1/2017	1	0	0	0	0	0	0	0	0	1	0	0	0	0	0	0	0	0
12/2/2017	0	0	0	0	0	0	0	0	0	1	0	0	0	1	0	0	0	0
12/3/2017	0	0	0	0	0	0	0	0	0	1	0	0	0	0	0	0	0	0
12/4/2017	0	0	0	0	1	0	0	0	0	0	0	0	0	0	0	0	0	0
12/5/2017	0	0	0	0	1	0	0	0	0	0	0	0	0	0	0	0	0	0
12/6/2017	0	0	0	0	0	0	0	0	0	1	0	0	0	0	0	0	0	0
12/7/2017	0	0	0	0	0	0	0	0	0	1	0	0	0	0	0	0	0	0
12/8/2017	0	0	0	0	1	0	0	0	0	1	0	0	0	0	0	0	0	0
12/9/2017	0	0	0	0	0	0	0	0	0	1	0	0	0	0	0	0	0	0
12/10/2017	0	0	0	0	0	0	0	0	0	1	0	0	0	0	0	0	0	0
12/11/2017	0	0	0	0	0	0	0	0	0	1	0	0	0	0	0	0	0	0
12/12/2017	0	0	0	0	0	1	0	0	0	1	0	0	0	0	0	0	0	0
12/13/2017	1	0	0	0	0	1	0	0	0	1	0	0	0	0	0	0	0	0
12/14/2017	1	0	0	0	0	0	0	0	0	1	0	0	0	0	0	0	0	0
12/15/2017	0	0	0	0	0	0	0	0	0	1	0	0	0	0	0	0	0	0
12/16/2017	0	1	0	0	0	0	0	0	0	0	1	0	0	1	0	0	0	0
12/17/2017	0	0	0	0	0	0	0	0	0	1	0	0	0	1	0	0	0	0
12/18/2017	0	0	0	0	0	0	0	0	0	1	1	0	0	1	0	0	0	0
12/19/2017	0	0	0	0	0	0	0	0	0	1	1	0	0	0	0	0	0	0
12/20/2017	0	0	0	0	0	0	0	0	0	1	0	0	0	0	0	0	0	0
12/21/2017	0	0	0	0	0	0	0	0	0	1	0	0	0	0	0	0	0	0
12/22/2017	0	0	0	0	0	0	0	0	0	1	0	0	0	0	0	0	0	0
12/23/2017	0	0	0	0	0	0	0	0	0	1	0	0	0	0	0	0	0	0
12/24/2017	0	0	0	0	0	0	0	0	0	1	0	0	0	0	0	0	0	0
12/25/2017	0	0	0	0	0	0	0	0	0	1	0	0	0	0	0	0	0	0
12/26/2017	0	0	0	0	0	0	0	0	0	1	0	0	0	0	0	0	0	0
12/27/2017	0	0	0	0	0	0	0	0	0	1	0	0	0	0	0	0	0	0
12/28/2017	0	0	0	0	0	0	0	0	0	1	0	0	0	0	0	0	0	0
12/29/2017	0	1	0	0	1	0	0	0	0	0	0	0	0	0	0	0	0	0
12/30/2017	0	1	0	0	1	0	0	0	0	0	0	0	0	0	0	0	0	0
12/31/2017	0	1	0	0	1	0	0	0	0	0	0	0	0	0	0	0	0	0
1/1/2018	0	0	0	0	1	0	0	0	0	0	0	0	0	0	0	0	0	0
1/2/2018	0	0	0	0	1	0	0	0	0	0	0	0	0	1	0	0	0	0
1/3/2018	0	0	0	0	1	0	0	0	0	1	0	0	0	1	0	0	0	0
1/4/2018	0	0	0	0	1	0	0	0	0	1	0	0	0	1	0	0	0	0
1/5/2018	0	0	0	0	1	0	0	0	0	1	0	0	0	1	0	0	0	0
1/6/2018	0	0	0	0	0	0	0	0	0	1	0	0	0	0	0	0	0	0
1/7/2018	0	0	0	0	0	0	0	0	1	0	0	0	0	0	0	0	0	0
1/8/2018	0	0	0	0	0	0	0	0	1	1	0	0	0	0	0	0	0	0
1/9/2018	0	0	0	0	0	0	0	0	0	1	0	0	0	0	0	0	0	0
1/10/2018	0	0	0	0	0	0	0	0	0	1	0	0	0	0	0	0	0	0
1/11/2018	0	0	0	0	0	0	0	0	0	1	0	0	0	0	0	0	0	0
1/12/2018	0	0	0	0	0	0	0	0	0	1	0	0	0	0	0	0	0	0
1/13/2018	0	0	0	0	0	0	0	0	0	1	0	0	0	0	0	0	0	0
1/14/2018	0	0	0	0	0	0	0	0	0	1	0	0	0	0	0	0	0	0
1/15/2018	0	1	0	0	1	0	0	0	0	1	0	0	0	0	0	0	0	0
1/16/2018	0	1	0	0	1	0	0	0	0	1	0	0	0	0	0	0	0	0
1/17/2018	0	0	0	0	0	0	0	0	0	1	0	0	0	1	0	0	0	0
1/18/2018	0	0	0	0	0	0	0	0	0	1	0	0	0	1	0	0	0	0
1/19/2018	0	0	0	0	0	0	0	0	0	1	0	0	0	0	0	0	0	0
1/20/2018	0	0	0	0	0	0	0	0	0	1	0	0	0	0	0	0	0	0
1/21/2018	0	0	0	0	0	0	0	0	0	1	0	0	0	0	0	0	0	0
1/22/2018	0	0	0	0	0	0	0	0	0	1	0	0	0	0	0	0	0	0
1/23/2018	0	0	0	0	0	0	0	0	0	1	0	0	0	0	0	0	0	0
1/24/2018	0	0	0	0	0	0	0	0	0	1	0	0	0	0	0	0	0	0
1/25/2018	0	0	0	0	0	0	0	0	0	1	0	0	0	0	0	0	0	0
1/26/2018	0	0	0	0	0	0	0	0	0	1	0	0	0	0	0	0	0	0
1/27/2018	0	0	0	0	0	0	0	0	0	1	0	0	0	0	0	0	0	0
1/28/2018	0	0	0	0	0	0	0	0	0	1	0	0	0	0	0	0	0	0
1/29/2018	0	0	0	0	0	1	0	0	0	0	0	0	0	0	0	0	0	0
1/30/2018	0	0	0	0	0	0	0	0	0	1	0	0	0	0	0	0	0	0
1/31/2018	0	0	0	0	0	0	0	0	0	1	1	0	0	0	0	0	0	0
2/1/2018	0	0	0	0	0	0	0	0	0	1	0	0	0	0	0	0	0	0
2/2/2018	0	0	0	0	0	0	0	0	0	1	0	0	0	0	0	0	0	0
2/3/2018	0	1	0	0	1	0	0	0	0	1	0	0	0	0	0	0	0	0
2/4/2018	0	1	0	1	1	0	0	0	0	1	0	0	0	0	0	0	0	0
2/5/2018	0	0	0	0	0	0	0	0	0	1	0	0	0	0	0	0	0	0
2/6/2018	0	0	0	0	0	0	0	0	0	1	0	0	0	0	0	0	0	0
2/7/2018	0	0	0	0	0	0	0	0	0	1	0	0	0	0	0	0	0	0
2/8/2018	0	0	0	0	0	0	0	0	0	1	0	0	0	0	0	0	0	0
2/9/2018	0	0	0	0	0	0	0	0	0	1	0	0	0	0	0	0	0	0
2/10/2018	0	0	0	0	0	0	0	0	0	1	1	0	0	0	0	0	0	0
2/11/2018	0	0	0	0	0	0	0	0	0	1	0	0	0	0	0	0	0	0
2/12/2018	0	0	0	0	0	0	0	0	0	1	0	0	0	0	0	0	0	0
2/13/2018	0	0	0	0	0	0	0	0	0	1	0	0	0	0	0	0	0	0
2/14/2018	0	0	0	0	0	0	0	0	0	1	1	0	0	0	0	0	0	0
2/15/2018	0	0	0	0	0	0	0	0	0	1	0	0	0	0	0	0	0	0
2/16/2018	0	0	0	0	0	0	0	0	0	1	0	0	0	0	0	0	0	0
2/17/2018	0	0	0	1	0	0	0	0	0	1	0	0	0	0	0	0	0	0
2/18/2018	0	0	0	0	0	0	0	0	0	1	0	0	0	0	0	0	0	0
2/19/2018	0	0	0	0	0	0	0	0	0	1	0	0	0	0	0	0	0	0
2/20/2018	0	0	0	0	0	0	0	0	0	1	0	0	0	0	0	0	0	0
2/21/2018	1	0	0	0	1	0	0	0	0	1	0	0	0	0	0	0	0	0
2/22/2018	0	0	0	0	0	0	0	0	0	1	0	0	0	0	0	0	0	0
2/23/2018	1	0	0	0	0	0	0	0	0	1	0	0	0	0	0	0	0	0
2/24/2018	0	0	0	0	0	0	0	0	0	1	0	0	0	0	0	0	0	0
2/25/2018	0	0	0	0	0	0	0	0	0	1	0	0	0	0	0	0	0	0
2/26/2018	0	0	0	0	0	0	0	0	0	1	0	0	0	0	0	0	0	0
2/27/2018	0	0	0	0	0	0	0	0	0	1	0	0	0	0	0	0	0	0
2/28/2018	0	0	0	0	0	0	0	0	0	1	0	0	0	0	0	0	0	0
3/1/2018	0	0	0	0	0	0	0	0	0	1	0	0	0	1	0	0	0	0
3/2/2018	0	0	0	1	0	0	0	0	0	0	1	0	0	1	0	0	0	0
3/3/2018	0	0	0	0	0	0	0	0	0	1	0	0	0	1	0	0	0	0
3/4/2018	0	0	0	0	0	0	0	0	0	1	0	0	0	0	0	0	0	0
3/5/2018	1	0	0	0	0	0	0	0	0	1	0	0	0	0	0	0	0	0
3/6/2018	0	0	0	0	0	1	0	0	0	1	0	0	0	0	0	0	0	0
3/7/2018	0	1	0	0	0	1	0	0	0	0	0	0	0	0	0	0	0	0
3/8/2018	0	0	0	0	0	0	0	0	0	1	0	0	0	0	0	0	0	0
3/9/2018	0	0	0	0	0	0	0	0	0	1	0	0	0	0	0	0	0	0
3/10/2018	0	0	0	0	0	0	0	0	0	1	0	0	0	0	0	0	0	0
3/11/2018	0	0	0	0	0	0	0	0	0	1	0	0	0	0	0	0	0	0
3/12/2018	0	0	0	0	0	0	0	0	0	1	0	0	0	0	0	0	0	0
3/13/2018	1	0	0	1	0	1	0	0	0	0	0	0	0	0	0	0	0	0
3/14/2018	1	0	0	1	0	1	0	0	0	1	0	0	0	0	0	0	0	0
3/15/2018	0	0	0	0	0	0	0	0	0	1	0	0	0	0	0	0	0	0
3/16/2018	0	0	0	0	0	0	0	0	0	1	0	0	0	0	0	0	0	0
3/17/2018	0	0	0	0	0	0	0	0	0	1	0	0	0	0	0	0	0	0
3/18/2018	0	0	0	0	0	0	0	0	0	1	0	0	0	0	0	0	0	0
3/19/2018	0	0	0	0	0	0	0	0	0	1	0	0	0	0	0	0	0	0
3/20/2018	0	0	0	0	0	0	0	0	0	1	0	0	0	0	0	0	0	0
3/21/2018	1	0	0	0	0	0	0	0	0	1	0	0	0	0	0	0	0	0
3/22/2018	0	0	0	0	0	0	0	0	0	1	0	0	0	0	0	0	0	0
3/23/2018	0	0	0	0	0	0	0	0	0	1	0	0	0	0	0	0	0	0
3/24/2018	0	0	0	0	0	1	0	0	0	1	0	0	0	0	0	0	0	0
3/25/2018	0	0	0	0	0	0	0	0	0	1	0	0	0	0	0	0	0	0
3/26/2018	0	0	0	0	0	0	0	0	0	1	0	0	0	0	0	0	0	0
3/27/2018	1	0	0	0	0	0	0	0	0	1	0	0	0	0	0	0	0	0
3/28/2018	0	0	0	0	0	0	0	0	0	1	0	0	0	0	0	0	0	0
3/29/2018	0	0	0	0	0	0	0	0	0	1	0	0	0	0	0	0	0	0
3/30/2018	0	0	0	0	0	0	0	0	0	1	0	0	0	0	0	0	0	0
3/31/2018	0	0	0	1	0	0	0	0	0	0	1	0	0	0	0	0	0	0
4/1/2018	0	0	0	0	0	0	0	0	0	1	0	0	0	0	0	0	0	0
4/2/2018	0	0	0	0	0	0	0	0	0	1	0	0	0	0	0	0	0	0
4/3/2018	0	0	0	0	0	0	0	0	0	1	1	0	0	0	0	0	0	0
4/4/2018	1	0	0	0	0	0	0	0	0	1	0	0	0	0	0	0	0	0
4/5/2018	0	0	0	0	0	0	0	0	0	1	0	0	0	0	0	0	0	0
4/6/2018	0	0	0	0	0	0	0	0	0	1	0	0	0	0	0	0	0	0
4/7/2018	0	0	0	0	0	0	0	0	0	1	0	0	0	0	0	0	0	0
4/8/2018	0	0	0	0	0	0	0	0	0	1	0	0	0	0	0	0	0	0
4/9/2018	0	0	0	1	0	0	0	0	0	1	0	0	0	0	0	0	0	0
4/10/2018	0	1	0	1	0	0	0	0	1	0	0	0	0	0	0	0	0	0
4/11/2018	0	0	0	1	0	0	0	0	0	1	0	0	0	1	0	0	0	0
4/12/2018	0	0	0	0	0	0	0	0	0	1	0	0	0	0	0	0	0	0
4/13/2018	0	0	0	0	0	0	0	0	0	1	0	0	0	0	0	0	0	0
4/14/2018	0	0	0	0	0	0	0	0	0	1	0	0	0	0	0	0	0	0
4/15/2018	0	0	0	0	0	0	0	0	0	1	0	0	0	0	0	0	0	0
4/16/2018	0	0	0	0	0	0	0	0	0	1	0	0	0	0	0	0	0	0
4/17/2018	0	0	0	0	0	0	0	0	0	1	0	0	0	0	0	0	0	0
4/18/2018	0	0	0	0	0	0	0	0	0	1	0	0	0	0	0	0	0	0
4/19/2018	0	1	0	1	0	0	0	0	0	1	0	0	0	0	0	0	0	0
4/20/2018	0	1	0	1	0	0	0	0	0	1	0	0	1	0	0	0	0	0
4/21/2018	0	0	0	0	0	0	0	0	0	1	0	0	0	0	0	0	0	0
4/22/2018	1	0	0	0	0	0	0	0	0	1	0	0	0	0	0	0	0	0
4/23/2018	0	0	0	0	0	0	0	0	0	1	0	0	0	0	0	0	0	0
4/24/2018	0	0	0	0	0	0	0	0	0	1	0	0	0	0	0	0	0	0
4/25/2018	0	0	0	0	0	0	0	0	0	1	0	0	0	0	0	0	0	0
4/26/2018	0	0	0	0	0	0	0	0	0	1	1	0	0	0	0	0	0	0
4/27/2018	0	0	0	0	0	0	0	0	0	1	1	0	0	0	0	0	0	0
4/28/2018	0	0	0	0	0	0	0	0	0	1	0	0	0	0	0	0	0	0
4/29/2018	0	0	0	0	0	0	0	0	0	1	0	0	0	0	0	0	0	0
4/30/2018	0	0	0	0	0	0	0	0	0	1	0	0	0	0	0	0	0	0
5/1/2018	0	0	0	0	0	0	0	0	0	1	0	0	0	0	0	0	0	0
5/2/2018	0	1	0	1	0	0	0	0	0	1	1	0	0	0	0	0	0	0
5/3/2018	0	0	0	0	0	0	0	0	0	1	0	0	0	0	0	0	0	0
5/4/2018	0	0	0	0	0	0	0	0	0	1	0	0	0	0	0	0	0	0
5/5/2018	0	0	0	0	0	0	0	0	0	1	0	0	0	0	0	0	0	0
5/6/2018	0	0	0	0	0	0	0	0	0	1	0	0	0	0	0	0	0	0
5/7/2018	0	0	0	0	0	0	0	0	0	1	0	0	0	0	0	0	0	0
5/8/2018	0	0	0	0	0	0	0	0	0	1	0	0	0	0	0	0	0	0
5/9/2018	0	0	0	0	0	0	0	0	0	1	0	0	0	0	1	0	0	0
5/10/2018	0	0	0	0	0	0	0	0	0	1	0	0	0	0	1	0	0	0
5/11/2018	1	0	0	0	0	0	0	0	0	1	1	0	0	0	0	0	0	0
5/12/2018	0	0	0	0	0	0	0	0	0	1	0	0	0	0	0	0	0	0
5/13/2018	0	0	0	0	0	0	0	0	0	1	0	0	0	0	0	0	0	0
5/14/2018	0	0	1	0	1	0	0	0	0	1	0	0	0	0	0	0	0	0
5/15/2018	0	0	0	0	0	0	0	0	0	1	0	0	0	0	0	0	0	0
5/16/2018	0	0	0	0	0	0	0	0	0	1	0	0	0	0	0	0	0	0
5/17/2018	0	0	0	0	0	0	0	0	0	1	0	0	0	0	0	0	0	0
5/18/2018	0	0	0	0	0	0	0	0	0	0	1	0	0	0	0	1	0	0
5/19/2018	0	0	0	0	0	0	0	0	0	1	0	0	0	0	0	1	0	0
5/20/2018	0	0	0	0	0	0	0	0	0	1	0	0	0	0	0	1	0	0
5/21/2018	0	0	0	0	0	0	0	0	0	1	0	0	0	1	0	1	0	0
5/22/2018	0	0	0	0	0	0	0	0	0	1	0	0	0	0	0	1	0	0
5/23/2018	0	0	0	0	0	0	0	0	0	1	0	0	0	0	0	0	0	0
5/24/2018	0	0	0	0	0	0	0	0	0	1	0	0	0	0	0	0	0	0
5/25/2018	0	0	0	0	0	0	0	0	0	1	0	0	0	0	0	0	0	0
5/26/2018	0	0	0	0	0	0	0	0	0	1	0	0	0	0	0	0	0	0
5/27/2018	0	0	0	0	0	0	0	0	0	1	0	0	0	0	0	0	0	0
5/28/2018	0	0	0	0	0	0	0	0	0	1	0	0	0	1	0	0	0	0
5/29/2018	0	0	0	0	0	0	0	0	0	1	0	0	0	0	0	0	0	0
5/30/2018	1	0	0	0	0	0	0	0	0	1	0	0	0	0	0	0	0	0
5/31/2018	1	0	0	0	0	0	0	0	0	1	0	0	0	0	0	0	0	0
6/1/2018	0	1	0	0	0	0	0	0	0	1	0	0	0	0	0	0	0	0
6/2/2018	0	0	0	0	0	0	0	0	0	1	0	0	0	0	0	0	0	0
6/3/2018	0	0	0	0	0	0	0	0	0	1	0	0	0	0	0	0	0	0
6/4/2018	1	0	0	0	0	0	1	0	0	0	0	0	0	0	0	0	0	0
6/5/2018	1	0	0	0	0	0	0	0	0	1	0	0	0	0	0	0	0	0
6/6/2018	1	0	0	0	0	0	0	0	0	1	0	0	0	0	0	0	0	0
6/7/2018	0	0	0	0	0	0	0	0	0	1	0	0	0	0	0	0	0	0
6/8/2018	0	0	0	0	0	1	0	0	0	1	0	0	0	0	0	0	0	0
6/9/2018	0	0	0	0	0	0	0	0	0	1	0	0	0	0	0	0	0	0
6/10/2018	0	0	0	0	0	0	0	0	0	1	0	0	0	0	0	0	0	0
6/11/2018	0	0	0	0	0	0	0	0	0	1	0	0	0	0	0	0	0	0
6/12/2018	0	0	0	0	0	0	0	0	0	1	0	0	0	0	0	0	0	0
6/13/2018	0	0	0	0	0	0	0	0	0	1	0	0	0	0	0	0	0	0
6/14/2018	0	0	0	0	0	0	0	0	0	1	0	0	0	0	0	0	0	0
6/15/2018	0	0	0	0	0	0	0	0	0	1	0	0	0	0	0	0	0	0
6/16/2018	0	0	0	0	0	0	0	0	0	1	0	0	0	0	0	0	0	0
6/17/2018	0	0	0	0	0	0	0	0	0	1	0	0	0	0	0	0	0	0
6/18/2018	0	0	0	0	0	0	0	0	0	1	0	0	0	0	0	0	0	0
6/19/2018	0	0	0	0	0	0	0	0	0	1	0	0	0	0	0	0	0	0
6/20/2018	0	0	0	0	0	0	0	0	0	1	0	0	0	0	0	0	0	0
6/21/2018	0	0	0	0	0	0	0	0	0	0	0	0	0	0	0	0	0	0
6/22/2018	0	0	0	0	0	0	0	0	0	0	0	0	0	0	0	0	0	0
6/23/2018	0	0	0	0	0	0	0	0	0	0	0	0	0	0	0	0	0	0
6/24/2018	0	0	0	0	0	0	0	0	0	0	0	0	0	0	0	0	0	0
6/25/2018	0	0	0	0	0	0	0	0	0	0	0	0	0	0	0	0	0	0
6/26/2018	0	0	0	0	0	0	0	0	0	0	0	0	0	0	0	0	0	0
6/27/2018	0	0	0	0	0	0	0	0	0	0	0	0	0	0	0	0	0	0
6/28/2018	0	0	0	0	0	0	0	0	0	1	0	0	0	0	0	0	0	0
6/29/2018	0	0	0	0	0	0	0	0	0	1	0	0	0	0	1	0	0	0
6/30/2018	0	0	0	0	0	0	0	0	0	1	0	0	0	0	1	0	0	0
7/1/2018	0	0	0	0	0	0	0	0	0	1	0	0	0	0	1	0	0	0
7/2/2018	0	0	0	0	0	0	0	0	0	1	0	0	0	0	1	0	0	0
7/3/2018	0	0	0	0	0	0	0	0	0	1	0	0	0	0	1	0	0	0
7/4/2018	0	0	0	0	0	0	0	0	0	1	0	0	0	0	1	0	0	0
7/5/2018	0	0	0	0	0	0	0	0	0	1	1	0	0	0	1	0	0	0
7/6/2018	0	0	0	0	0	0	0	0	0	1	0	0	0	0	1	0	0	0
7/7/2018	0	0	0	0	1	0	0	0	0	1	0	0	0	0	1	0	0	0
7/8/2018	0	0	0	0	0	0	0	0	0	1	0	0	0	0	1	0	0	0
7/9/2018	0	0	0	0	0	0	0	0	0	1	0	0	0	0	0	0	0	0
7/10/2018	0	0	0	0	0	0	0	0	0	1	0	0	0	1	1	0	0	0
7/11/2018	1	0	0	0	0	0	0	0	0	1	0	0	0	1	1	0	0	0
7/12/2018	0	0	0	0	0	0	0	0	0	1	1	0	0	0	0	0	0	0
7/13/2018	0	0	0	0	0	1	0	0	0	1	0	0	0	0	0	0	0	0
7/14/2018	0	0	0	0	0	0	0	0	0	0	0	0	0	0	0	0	0	0
7/15/2018	0	0	0	0	0	0	0	0	0	0	0	0	0	0	0	0	0	0
7/16/2018	0	0	0	0	0	0	0	0	0	0	0	0	0	0	0	0	0	0
7/17/2018	0	0	0	0	0	0	0	0	0	0	0	0	0	1	0	0	0	0
7/18/2018	0	0	0	0	0	0	0	0	0	0	0	0	0	1	0	0	0	0
7/19/2018	0	0	0	0	0	0	0	0	0	0	0	0	0	1	0	0	0	0
7/20/2018	0	0	0	0	0	0	0	0	0	0	0	0	0	1	0	0	0	0
7/21/2018	0	0	0	0	0	0	0	0	0	0	0	0	0	1	0	0	0	0
7/22/2018	0	0	0	0	0	0	0	0	0	0	0	0	0	1	0	0	0	0
7/23/2018	0	0	0	0	0	0	0	0	0	0	0	0	0	0	1	0	1	0
7/24/2018	0	0	0	0	0	0	0	0	0	0	0	0	0	0	0	0	1	0
7/25/2018	0	0	0	0	0	0	0	0	0	0	0	0	0	0	0	0	0	0
7/26/2018	0	0	0	0	0	0	0	0	0	0	0	0	0	0	0	0	0	0
7/27/2018	0	0	0	0	0	0	0	0	0	0	0	0	0	0	0	0	0	0
7/28/2018	0	0	0	0	0	0	0	0	0	0	0	0	0	0	0	0	0	0
7/29/2018	0	0	0	0	0	0	0	0	0	0	0	0	0	0	0	0	0	0
7/30/2018	0	0	0	0	0	0	0	0	0	0	0	0	0	0	0	0	0	0
7/31/2018	0	0	0	0	0	0	0	0	0	0	0	0	0	0	0	0	0	0
8/1/2018	0	0	0	0	0	0	0	0	0	0	0	0	0	0	0	0	0	0
8/2/2018	0	0	0	0	0	0	0	0	0	0	0	0	0	0	0	0	0	0
8/3/2018	0	0	0	0	0	0	0	0	0	0	0	0	0	0	0	0	0	0
8/4/2018	0	0	0	0	0	0	0	0	0	0	0	0	0	0	0	0	0	0
8/5/2018	0	0	0	0	0	0	0	0	0	0	0	0	0	0	0	0	0	0
8/6/2018	0	0	0	0	0	0	0	0	0	0	0	0	0	0	0	0	0	0
8/7/2018	0	0	0	0	0	0	0	0	0	0	0	0	0	0	1	0	0	0
8/8/2018	0	0	0	0	0	0	0	0	0	0	0	0	0	0	1	0	0	0
8/9/2018	0	0	0	0	0	0	0	0	0	0	0	0	0	0	1	0	0	0
8/10/2018	0	0	0	0	0	0	0	0	0	0	0	0	0	0	1	0	0	0
8/11/2018	0	0	0	0	0	0	0	0	0	0	0	0	0	0	1	0	0	0
8/12/2018	0	0	0	0	0	0	0	0	0	0	0	0	0	0	1	0	0	0
8/13/2018	0	0	0	0	0	0	0	0	0	1	0	0	0	0	1	0	0	0
8/14/2018	0	0	0	0	0	0	0	0	0	1	0	0	0	0	1	0	0	0
8/15/2018	0	0	0	0	0	0	0	0	0	1	0	0	0	1	1	0	0	0
8/16/2018	0	0	0	0	0	0	0	0	0	1	0	0	0	1	1	0	0	0
8/17/2018	0	0	0	0	0	0	0	0	0	1	0	0	0	1	1	0	0	0
8/18/2018	0	0	0	0	0	0	0	0	0	1	0	0	0	0	1	0	0	0
8/19/2018	0	0	0	0	0	0	0	0	0	1	0	0	0	0	1	0	0	0
8/20/2018	0	0	0	0	0	1	0	0	0	0	0	0	0	0	1	0	0	0
8/21/2018	0	0	0	0	0	1	0	0	0	0	0	0	0	0	0	0	0	0
8/22/2018	0	0	0	0	0	1	0	0	0	1	0	0	0	0	0	0	0	0
8/23/2018	0	1	0	1	0	0	0	1	0	0	0	0	0	1	0	0	0	0
8/24/2018	0	1	0	1	0	0	0	1	0	0	0	0	0	1	0	0	0	0
8/25/2018	0	0	0	1	0	0	0	0	0	1	0	0	0	0	0	0	0	0
8/26/2018	0	0	0	0	0	0	0	0	0	1	0	0	0	0	0	0	0	0
8/27/2018	0	0	0	0	0	0	0	0	0	1	0	0	0	0	0	0	0	0
8/28/2018	0	1	0	0	0	0	0	0	0	1	0	0	0	0	0	0	0	0
8/29/2018	0	0	0	0	0	0	0	0	0	1	0	0	0	0	0	0	0	0
8/30/2018	0	0	0	0	0	0	0	0	0	1	0	0	0	0	0	0	0	0
8/31/2018	0	0	0	0	0	1	0	0	0	1	0	0	0	0	0	0	0	0
9/1/2018	0	0	0	0	0	0	0	0	0	1	0	0	0	0	0	0	0	0
9/2/2018	0	0	0	0	0	1	0	0	0	1	0	0	0	0	0	0	0	0
9/3/2018	0	0	0	0	0	1	0	0	0	1	0	0	0	0	0	0	0	0
9/4/2018	0	0	0	0	0	0	0	0	0	1	0	0	0	1	0	0	0	0
9/5/2018	0	0	0	0	0	0	0	0	0	1	0	0	0	1	0	0	0	0
9/6/2018	0	0	0	0	0	0	0	0	0	1	0	0	0	0	0	0	0	0
9/7/2018	0	0	0	0	0	1	0	0	0	1	0	0	0	0	0	0	0	0
9/8/2018	0	0	0	0	0	1	0	0	0	1	0	0	0	0	0	0	0	0
9/9/2018	0	0	0	0	0	1	0	0	0	1	0	0	0	0	0	0	0	0
9/10/2018	0	0	0	0	0	1	0	0	0	1	0	0	0	0	0	0	0	0
9/11/2018	0	0	0	0	0	0	0	0	0	1	0	0	0	0	0	0	0	0
9/12/2018	0	0	0	0	0	0	0	0	0	1	0	0	0	1	0	0	0	0
9/13/2018	0	0	0	0	0	0	0	0	0	1	0	0	0	1	0	0	0	0
9/14/2018	0	0	0	0	0	0	0	0	0	1	0	0	0	1	0	0	0	0
9/15/2018	0	1	0	0	0	0	0	0	1	0	0	0	0	1	0	0	0	0
9/16/2018	0	1	0	0	0	0	0	0	1	0	0	0	0	1	0	0	0	0
9/17/2018	0	0	0	0	0	0	0	0	0	1	0	0	0	1	0	0	0	0
9/18/2018	0	0	1	0	0	0	0	0	0	1	0	0	0	1	0	0	0	0
9/19/2018	0	0	0	0	0	0	0	0	0	1	0	0	0	1	0	0	0	0
9/20/2018	0	0	0	0	0	0	0	0	0	1	0	0	0	0	0	0	0	0
9/21/2018	0	0	0	0	0	0	0	0	0	1	0	0	0	0	0	0	0	0
9/22/2018	0	0	0	0	0	0	0	0	0	1	0	0	0	0	0	0	0	0
9/23/2018	0	0	0	0	0	0	0	0	0	1	0	0	0	0	0	0	0	0
9/24/2018	0	0	0	0	0	0	0	0	0	1	0	0	0	0	0	0	0	0
9/25/2018	0	0	0	0	0	1	0	0	0	1	0	0	0	0	0	0	0	0
9/26/2018	0	0	0	0	0	0	0	0	0	1	0	0	0	0	0	0	0	0
9/27/2018	1	0	0	0	0	1	0	0	0	1	0	0	0	0	0	0	0	0
9/28/2018	0	0	0	0	0	0	0	0	0	1	0	0	0	1	0	0	0	0
9/29/2018	0	0	0	0	0	0	0	0	0	0	1	0	0	1	0	0	0	0
9/30/2018	0	0	0	0	0	0	0	0	0	1	0	0	0	1	0	0	0	0
10/1/2018	0	0	0	0	0	0	0	0	0	1	0	0	0	1	0	0	0	0
10/2/2018	0	0	0	0	0	0	0	0	0	1	0	0	0	0	0	0	0	0
10/3/2018	0	0	0	0	0	1	0	0	0	1	0	0	0	0	0	0	0	0
10/4/2018	0	0	0	0	0	1	0	0	0	1	0	0	0	0	0	0	0	0
10/5/2018	1	0	0	0	0	0	0	0	0	1	0	0	0	0	0	0	0	0
10/6/2018	0	0	0	0	0	0	0	0	0	1	0	0	0	0	0	0	0	0
10/7/2018	0	0	0	0	0	0	0	0	0	1	0	0	0	0	0	0	0	0
10/8/2018	0	0	0	0	0	0	0	0	0	1	0	0	0	0	0	0	0	0
10/9/2018	0	0	0	0	0	0	0	0	0	1	0	0	0	0	0	0	0	0
10/10/2018	0	0	0	0	0	0	0	0	0	1	0	0	0	1	0	0	0	0
10/11/2018	0	1	0	0	0	0	0	0	0	1	0	0	0	1	0	0	0	0
10/12/2018	0	0	0	0	0	0	0	0	0	1	0	0	0	1	0	0	0	0
10/13/2018	0	0	0	0	0	1	0	0	0	1	0	0	0	0	0	0	0	0
10/14/2018	1	0	0	0	0	1	0	0	0	1	0	0	0	0	0	0	0	0
10/15/2018	0	1	0	1	0	0	0	0	0	1	0	0	0	0	0	0	0	0
10/16/2018	0	1	0	0	0	0	0	0	0	1	0	0	0	0	0	0	0	0
10/17/2018	0	1	0	0	0	1	0	0	0	0	0	0	0	0	0	0	0	0
10/18/2018	0	0	0	0	0	0	0	0	0	1	0	0	0	0	0	0	0	0
10/19/2018	0	0	0	0	0	0	0	0	0	1	0	0	0	0	0	0	0	0
10/20/2018	0	0	0	0	1	0	0	0	0	0	0	1	0	0	0	0	0	0
10/21/2018	0	0	0	0	0	0	0	0	0	0	0	1	0	0	0	0	0	0
10/22/2018	0	0	0	0	0	0	0	0	0	0	0	1	0	0	0	0	0	0
10/23/2018	0	0	0	0	0	0	0	0	0	1	0	0	0	1	0	0	0	0
10/24/2018	0	0	0	0	0	0	0	0	0	1	0	0	0	0	0	0	0	0
10/25/2018	0	0	0	0	0	0	0	0	0	1	0	0	0	0	0	0	0	0
10/26/2018	0	0	0	0	0	0	0	0	0	0	0	0	0	0	0	0	0	0
10/27/2018	0	0	0	0	0	0	0	0	0	0	0	0	0	0	0	0	0	0
10/28/2018	0	0	0	0	0	0	0	0	0	0	0	0	0	0	0	0	0	0
10/29/2018	0	0	0	0	0	0	0	0	0	0	0	0	0	0	0	0	0	0
10/30/2018	0	0	0	0	0	0	0	0	0	0	0	0	0	0	0	0	0	0
10/31/2018	0	0	0	0	0	0	0	0	0	0	0	0	0	0	0	0	0	0
11/1/2018	0	0	0	0	0	0	0	0	0	0	0	0	0	0	0	0	0	0
11/2/2018	0	0	0	0	0	0	0	0	0	0	0	0	0	0	0	0	0	0
11/3/2018	0	0	0	0	0	0	0	0	0	0	0	0	0	0	0	0	0	0
11/4/2018	0	0	0	0	0	0	0	0	0	0	0	0	0	0	0	0	0	0
11/5/2018	0	0	0	0	0	0	0	0	0	0	0	0	0	0	0	0	0	0
11/6/2018	0	0	0	0	0	0	0	0	0	0	0	0	0	0	0	0	0	0
11/7/2018	0	0	0	0	0	0	0	0	0	0	0	0	0	0	0	0	0	0
11/8/2018	0	0	0	0	0	0	0	0	0	0	0	0	0	0	0	0	1	0
11/9/2018	0	0	0	0	0	0	0	0	0	0	0	0	0	0	0	0	1	0
11/10/2018	0	0	0	0	0	0	0	0	0	0	0	0	0	0	0	0	1	0
11/11/2018	0	0	0	0	0	0	0	0	0	0	0	0	0	0	0	0	1	0
11/12/2018	0	0	0	0	0	0	0	0	0	0	0	0	0	0	0	0	1	0
11/13/2018	0	0	0	0	0	0	0	0	0	0	0	0	0	0	0	0	1	0
11/14/2018	0	0	0	0	0	0	0	0	0	0	0	0	0	0	0	0	1	0
11/15/2018	0	0	0	0	0	0	0	0	0	0	0	0	0	0	0	0	1	0
11/16/2018	0	0	0	0	0	0	0	0	0	0	0	0	0	1	0	0	1	0
11/17/2018	0	0	0	0	0	0	0	0	0	0	0	0	0	0	0	0	0	0
11/18/2018	0	0	0	0	0	0	0	0	0	0	0	0	0	0	0	0	0	0
11/19/2018	0	0	0	0	0	0	0	0	0	0	0	0	0	0	0	0	0	0
11/20/2018	0	0	0	0	0	0	0	0	0	0	0	0	0	0	0	0	0	0
11/21/2018	0	0	0	0	0	0	0	0	0	0	0	0	0	0	0	0	0	0
11/22/2018	0	0	0	0	0	0	0	0	0	0	0	0	0	0	0	0	0	0
11/23/2018	0	0	0	0	0	0	0	0	0	0	0	0	0	0	0	0	0	0
11/24/2018	0	0	0	0	0	0	0	0	0	0	0	0	0	0	0	0	0	0
11/25/2018	0	0	0	0	0	0	0	0	0	0	0	0	0	0	0	0	0	0
11/26/2018	0	1	0	1	0	0	0	0	0	1	0	0	0	0	0	0	0	0
11/27/2018	0	1	0	0	0	0	0	0	0	1	0	0	0	0	0	0	0	0
11/28/2018	0	0	0	0	0	0	0	0	0	1	1	0	0	0	0	0	0	0
11/29/2018	0	0	0	0	0	0	0	0	0	1	0	0	0	0	0	0	0	0
11/30/2018	0	0	0	0	0	1	0	0	0	1	0	0	0	0	0	0	0	0
12/1/2018	0	0	0	0	0	1	0	0	0	1	0	0	0	0	0	0	0	0
12/2/2018	0	0	0	0	0	1	0	0	0	0	0	0	0	0	0	0	0	0
12/3/2018	0	0	0	0	0	1	0	0	0	1	0	0	0	0	0	0	0	0
12/4/2018	0	0	0	0	0	1	0	0	0	1	0	0	0	0	0	0	0	0
12/5/2018	0	0	0	0	0	0	0	0	0	1	0	0	0	0	0	0	0	0
12/6/2018	0	0	0	0	0	0	0	0	0	1	0	0	0	0	0	0	0	0
12/7/2018	0	0	0	0	0	1	0	0	0	1	0	0	0	0	0	0	0	0
12/8/2018	0	0	0	1	0	1	0	0	0	0	0	0	0	0	0	0	0	0
12/9/2018	0	0	0	0	0	1	0	0	0	1	0	0	0	0	0	0	0	0
12/10/2018	0	0	0	0	0	0	0	0	0	1	0	0	0	0	0	0	0	0
12/11/2018	0	0	0	0	0	0	0	0	0	1	0	0	0	0	0	0	0	0
12/12/2018	0	0	0	0	0	1	0	0	0	1	0	0	0	0	0	0	0	0
12/13/2018	0	0	0	0	0	1	0	0	0	1	0	0	0	0	0	0	0	0
12/14/2018	0	0	0	0	0	1	0	0	0	1	0	0	0	0	0	0	0	0
12/15/2018	0	0	0	0	0	1	0	0	0	0	0	0	0	0	0	0	0	0
12/16/2018	0	0	0	0	0	1	0	0	0	1	0	0	0	0	0	0	0	0
12/17/2018	0	0	0	0	0	1	0	0	0	1	0	0	0	0	0	0	0	0
12/18/2018	0	0	0	0	0	0	0	0	0	1	0	0	0	0	0	0	0	0
12/19/2018	0	0	0	0	0	0	0	0	0	1	0	0	0	0	0	0	0	0
12/20/2018	0	0	0	0	0	1	0	0	0	1	0	0	0	0	0	0	0	0
12/21/2018	0	0	0	0	0	1	0	0	0	1	0	0	0	0	0	0	0	0
12/22/2018	0	0	0	0	0	0	0	0	0	1	0	0	0	0	0	0	0	0
12/23/2018	0	0	0	0	0	0	0	0	0	1	0	0	0	0	0	0	0	0
12/24/2018	0	0	0	0	0	0	0	0	0	1	0	0	0	0	0	0	0	0
12/25/2018	0	1	0	0	0	0	0	1	0	0	0	0	0	0	0	0	0	0
12/26/2018	0	1	0	0	0	0	0	1	0	0	0	0	0	0	0	0	0	0
12/27/2018	0	1	0	0	0	0	0	1	0	0	0	0	0	1	0	0	0	0
12/28/2018	0	0	0	0	0	0	0	0	0	1	0	0	0	1	0	0	0	0
12/29/2018	0	0	0	0	0	0	0	0	0	1	0	0	0	1	0	0	0	0
12/30/2018	0	0	0	0	0	1	0	0	0	1	0	0	0	1	0	0	0	0
12/31/2018	0	0	0	0	0	0	0	0	0	1	0	0	0	1	0	0	0	0
1/1/2019	0	0	0	0	0	0	0	0	0	1	0	0	0	0	0	0	0	0
1/2/2019	0	0	0	0	0	0	0	0	0	1	1	0	0	0	0	0	0	0
1/3/2019	0	0	0	0	0	0	0	0	0	1	0	0	0	0	0	0	0	0
1/4/2019	0	0	0	0	0	0	0	0	0	1	1	0	0	1	0	0	0	0
1/5/2019	0	0	0	0	0	0	0	0	0	1	0	0	0	0	0	0	0	0
1/6/2019	0	0	0	0	0	0	0	0	0	1	0	0	0	0	0	0	0	0
1/7/2019	0	1	0	1	0	1	0	0	0	1	0	0	0	0	0	0	0	0
1/8/2019	0	0	0	1	0	0	0	0	0	1	0	0	0	0	0	0	0	0
1/9/2019	0	0	0	0	0	0	0	0	0	1	1	0	0	0	0	0	0	0
1/10/2019	0	0	0	0	0	0	0	0	0	1	0	0	0	0	0	0	0	0
1/11/2019	0	0	0	0	0	0	0	0	0	1	0	0	0	0	0	0	0	0
1/12/2019	0	0	0	0	0	0	0	0	0	0	0	0	0	0	0	0	0	0
1/13/2019	0	0	0	0	1	0	0	0	0	1	0	0	0	0	0	0	0	0
1/14/2019	0	0	0	0	0	0	0	0	1	0	0	0	0	0	0	0	0	0
1/15/2019	0	0	0	0	0	0	0	0	0	1	0	0	0	0	0	0	0	0
1/16/2019	0	0	0	0	0	0	0	0	0	1	0	0	0	0	0	0	0	0
1/17/2019	0	0	0	0	0	0	0	0	0	1	0	0	0	0	0	0	0	0
1/18/2019	0	0	0	0	0	1	0	0	0	1	0	0	0	0	0	0	0	0
1/19/2019	0	0	0	0	0	0	0	0	0	1	0	0	0	0	0	0	0	0
1/20/2019	0	1	1	0	1	0	0	0	0	0	0	0	0	0	0	0	0	0
1/21/2019	0	1	1	0	1	0	0	0	0	0	0	0	0	0	0	0	0	0
1/22/2019	0	0	0	0	0	0	0	0	0	1	0	0	0	0	0	0	0	0
1/23/2019	0	0	0	0	0	0	0	0	0	1	0	0	0	0	0	0	0	0
1/24/2019	0	0	1	0	0	0	0	0	0	1	0	0	0	0	0	0	0	0
1/25/2019	0	0	0	0	0	0	0	0	0	1	0	0	0	0	0	0	0	0
1/26/2019	0	0	0	0	0	0	0	0	0	1	0	0	0	0	0	0	0	0
1/27/2019	0	0	0	0	0	1	0	0	0	1	0	0	0	0	0	0	0	0
1/28/2019	0	1	1	1	1	0	0	0	0	1	0	0	0	0	0	0	0	0
1/29/2019	0	0	0	0	1	0	0	0	0	0	0	0	0	0	0	0	0	0
1/30/2019	0	0	0	0	1	0	0	0	0	0	0	0	0	0	0	0	0	0
1/31/2019	0	1	0	0	1	0	0	0	0	0	0	0	0	0	0	0	0	0
2/1/2019	0	0	0	0	0	1	0	0	0	0	0	0	0	0	0	0	0	0
2/2/2019	0	0	0	0	0	0	0	0	0	1	0	0	0	0	0	0	0	0
2/3/2019	0	0	0	0	1	0	0	0	0	0	0	0	0	0	0	0	0	0
2/4/2019	0	1	0	0	1	0	0	0	0	0	0	0	0	0	0	0	0	0
2/5/2019	0	1	0	0	1	0	0	0	0	1	0	0	0	0	0	0	0	0
2/6/2019	0	0	0	0	0	0	0	0	0	1	1	0	0	0	0	0	0	0
2/7/2019	0	0	0	0	0	1	0	0	0	1	0	0	0	0	0	0	0	0
2/8/2019	0	0	0	0	0	0	0	0	0	1	0	0	0	0	0	0	0	0
2/9/2019	0	0	0	0	0	0	0	0	0	1	0	0	0	0	0	0	0	0
2/10/2019	0	0	0	0	0	0	0	0	0	1	0	0	0	0	0	0	0	0
2/11/2019	0	0	0	0	1	1	0	0	0	0	0	0	0	0	0	0	0	0
2/12/2019	0	0	0	0	0	0	0	0	0	1	0	0	0	0	0	0	0	0
2/13/2019	0	1	0	0	0	0	0	0	0	0	0	0	0	0	0	0	0	0
2/14/2019	0	0	0	0	0	0	0	0	0	1	1	0	0	0	0	0	0	0
2/15/2019	0	0	0	0	0	1	0	0	0	1	0	0	0	0	0	0	0	0
2/16/2019	0	0	0	0	0	1	0	0	0	1	0	0	0	0	0	0	0	0
2/17/2019	0	0	0	0	0	0	0	0	0	1	0	0	0	0	0	0	0	0
2/18/2019	0	1	0	0	0	0	0	0	0	1	0	0	0	0	0	0	0	0
2/19/2019	0	1	0	0	0	0	0	0	0	1	0	0	0	0	0	0	0	0
2/20/2019	0	0	0	0	0	0	0	0	0	1	0	0	0	0	0	0	0	0
2/21/2019	0	0	0	0	0	0	0	0	0	1	0	0	0	0	0	0	0	0
2/22/2019	0	0	0	0	0	1	0	0	0	0	0	0	0	0	0	0	0	0
2/23/2019	0	0	0	0	0	1	0	0	0	0	1	0	0	0	0	0	0	0
2/24/2019	0	0	0	0	0	1	0	0	0	1	0	0	0	0	0	0	0	0
2/25/2019	0	0	0	0	0	1	0	0	0	1	0	0	0	0	0	0	0	0
2/26/2019	0	0	0	0	1	0	0	0	0	1	0	0	0	0	0	0	0	0
2/27/2019	0	0	0	0	1	0	0	0	0	0	0	0	0	0	0	0	0	0
2/28/2019	0	0	0	0	0	0	0	0	0	1	0	0	0	0	0	0	0	0
3/1/2019	0	0	0	0	0	0	0	0	0	1	0	0	0	0	0	0	0	0
3/2/2019	0	0	0	0	0	0	0	0	0	1	0	0	0	0	0	0	0	0
3/3/2019	0	0	0	0	0	0	0	0	0	1	0	0	0	0	0	0	0	0
3/4/2019	0	0	0	0	0	0	0	0	0	1	0	0	0	0	0	0	0	0
3/5/2019	0	0	0	0	0	0	0	0	0	1	0	0	0	0	0	0	0	0
3/6/2019	0	0	0	0	0	0	0	0	0	1	0	0	0	0	0	0	0	0
3/7/2019	0	0	0	0	0	0	0	0	0	1	0	0	0	0	0	0	0	0
3/8/2019	0	0	0	0	0	0	0	0	0	1	0	0	0	0	0	0	0	0
3/9/2019	0	1	0	0	0	0	0	0	0	0	0	1	0	0	0	0	0	0
3/10/2019	0	1	0	0	0	0	0	0	0	0	0	1	0	0	0	0	0	0
3/11/2019	0	1	0	0	0	0	0	0	0	0	0	1	0	0	0	0	0	0
3/12/2019	0	0	0	0	0	0	0	0	0	1	0	0	0	0	1	0	0	0
3/13/2019	0	0	0	0	0	0	0	0	0	0	0	0	0	0	1	0	0	0
3/14/2019	0	0	0	0	0	1	0	0	0	0	0	0	0	1	1	0	0	0
3/15/2019	0	0	0	0	0	1	0	0	0	0	0	0	0	1	1	0	0	0
3/16/2019	0	0	0	0	0	1	0	0	0	0	0	0	0	0	1	0	0	0
3/17/2019	0	0	1	0	0	1	0	0	0	0	0	0	0	0	1	0	0	0
3/18/2019	0	0	0	0	0	1	0	0	0	0	0	0	0	0	1	0	0	0
3/19/2019	0	0	0	0	0	0	0	0	0	1	0	0	0	0	1	0	0	0
3/20/2019	0	0	0	0	0	0	0	0	0	1	0	0	0	0	1	0	0	0
3/21/2019	0	0	0	0	0	0	0	0	0	1	0	0	0	0	1	0	0	0
3/22/2019	0	0	0	0	0	0	0	0	0	1	0	0	0	0	1	0	0	0
3/23/2019	0	0	0	0	0	0	0	0	0	1	1	0	0	0	1	0	0	0
3/24/2019	0	0	0	0	0	0	0	0	0	0	0	0	0	0	1	0	0	0
3/25/2019	0	0	0	0	0	0	0	0	0	0	0	0	0	0	1	0	0	0
3/26/2019	0	0	0	0	0	0	0	0	0	0	0	0	0	0	1	0	0	0
3/27/2019	0	0	0	0	0	0	0	0	0	0	0	0	0	0	1	0	0	0
3/28/2019	0	0	0	0	0	0	0	0	0	0	0	0	0	0	1	0	0	0
3/29/2019	0	0	0	0	0	1	0	0	0	1	0	0	0	0	1	0	0	0
3/30/2019	1	0	0	0	0	0	0	0	0	1	0	0	0	0	1	0	0	0
3/31/2019	0	0	0	0	0	0	0	0	0	1	0	0	0	0	1	0	0	0
4/1/2019	0	0	0	0	0	1	0	0	0	1	0	0	0	0	1	0	0	0
4/2/2019	0	0	0	0	0	1	0	0	0	1	0	0	0	0	1	0	0	0
4/3/2019	0	0	0	0	0	0	0	0	0	1	0	0	0	0	1	0	0	0
4/4/2019	0	0	0	0	0	0	0	0	0	1	0	0	0	0	1	0	0	0
4/5/2019	0	0	0	0	0	0	0	0	0	1	0	0	0	0	1	0	0	0
4/6/2019	0	0	0	0	0	0	0	0	0	1	0	0	0	0	1	0	0	0
4/7/2019	0	0	0	0	0	0	0	0	0	1	0	0	0	0	1	0	0	0
4/8/2019	0	1	0	0	0	0	0	0	0	1	0	0	0	0	1	0	0	0
4/9/2019	0	0	0	0	0	0	0	0	0	1	0	0	0	0	1	0	0	0
4/10/2019	0	0	0	0	0	0	0	0	0	1	1	0	0	0	1	0	0	0
4/11/2019	0	0	0	0	0	0	0	0	0	1	0	0	0	0	0	0	0	0
4/12/2019	0	0	0	0	0	0	0	0	0	1	0	0	0	0	0	0	0	0
4/13/2019	0	1	0	0	0	0	0	0	0	1	0	0	0	0	0	0	0	0
4/14/2019	0	1	0	0	0	0	1	0	0	0	0	0	0	0	0	0	0	0
4/15/2019	0	1	0	0	0	0	1	0	0	1	0	0	0	0	0	0	0	0
4/16/2019	0	0	0	0	0	0	0	0	0	0	0	0	0	1	0	0	0	0
4/17/2019	0	0	0	0	0	0	0	0	0	1	0	0	0	1	0	0	0	0
4/18/2019	0	0	0	0	0	1	0	0	0	1	0	0	0	0	0	0	0	0
4/19/2019	1	0	0	0	0	0	0	0	0	1	0	0	0	0	0	0	0	0
4/20/2019	0	0	0	0	0	1	0	0	0	1	0	0	0	0	0	0	0	0
4/21/2019	0	0	0	0	0	0	0	0	0	1	0	0	0	0	0	0	0	0
4/22/2019	0	0	0	0	0	1	0	0	0	1	0	0	0	0	0	0	0	0
4/23/2019	0	0	0	0	0	1	0	0	0	1	0	0	0	0	0	0	0	0
4/24/2019	0	0	0	0	0	1	0	0	0	1	0	0	0	0	0	0	0	0
4/25/2019	0	0	0	0	0	1	0	0	0	1	0	0	0	1	0	0	0	0
4/26/2019	0	0	0	0	0	1	0	0	0	1	0	0	0	1	0	0	0	0
4/27/2019	0	0	0	0	0	1	0	0	0	1	0	0	0	0	0	0	0	0
4/28/2019	0	0	0	0	0	1	0	0	0	1	0	0	0	0	0	0	0	0
4/29/2019	0	0	0	0	0	1	0	0	0	1	0	0	0	0	0	0	0	0
4/30/2019	0	0	0	0	0	1	0	0	0	1	0	0	0	0	0	0	0	0
5/1/2019	0	0	0	0	0	1	0	0	0	1	0	0	0	0	0	0	0	0
5/2/2019	0	0	0	0	0	1	0	0	0	1	0	0	0	0	0	0	0	0
5/3/2019	0	0	0	0	0	1	0	0	0	1	0	0	0	1	0	0	0	0
5/4/2019	0	0	0	0	0	1	0	0	0	1	0	0	0	1	0	0	0	0
5/5/2019	0	1	0	0	0	1	0	0	0	0	0	0	0	0	0	0	0	0
5/6/2019	0	0	0	0	0	1	0	0	0	1	0	0	0	0	0	0	0	0
5/7/2019	0	0	0	0	0	1	0	0	0	1	0	0	0	0	0	0	0	0
5/8/2019	0	1	0	0	0	1	0	0	0	1	0	0	0	0	0	0	1	0
5/9/2019	0	1	0	0	0	0	0	0	0	0	0	1	0	0	0	0	0	0
5/10/2019	0	0	0	0	0	0	0	0	0	1	0	0	0	0	0	0	0	0
5/11/2019	0	0	0	0	0	1	0	0	0	1	0	0	0	0	0	0	0	0
5/12/2019	0	0	0	0	0	1	0	0	0	1	0	0	0	0	0	0	0	0
5/13/2019	0	1	0	0	1	0	0	0	0	0	0	0	0	0	0	0	0	0
5/14/2019	0	1	0	0	1	0	0	0	0	0	0	0	0	0	0	0	0	0
5/15/2019	0	0	0	0	0	0	0	0	0	1	0	0	0	0	0	0	0	0
5/16/2019	0	0	0	0	0	0	0	0	0	1	0	0	0	0	0	0	0	0
5/17/2019	0	1	0	1	0	0	0	0	0	1	1	0	0	0	0	0	0	0
5/18/2019	0	0	0	0	0	1	0	0	0	0	1	0	0	0	0	0	0	0
5/19/2019	0	1	0	0	0	0	0	0	0	0	1	0	0	0	0	0	0	0
5/20/2019	0	1	0	0	0	0	0	1	0	0	1	0	0	0	0	0	0	0
5/21/2019	0	1	0	0	0	0	0	0	0	0	0	0	0	0	0	0	0	0
5/22/2019	0	0	0	0	0	0	0	0	0	1	0	0	0	0	0	0	0	0
5/23/2019	0	0	0	0	0	0	0	0	0	1	0	0	0	0	0	0	0	0
5/24/2019	0	0	0	0	1	1	0	0	0	1	0	0	0	0	0	0	0	0
5/25/2019	0	0	0	0	1	0	0	0	0	0	0	0	0	0	0	0	0	0
5/26/2019	0	0	0	0	1	0	0	0	0	1	0	0	0	0	0	0	0	0
5/27/2019	0	0	0	0	1	0	0	0	0	1	0	0	0	0	0	0	0	0
5/28/2019	0	0	0	0	0	0	0	0	0	1	0	0	0	0	0	0	0	0
5/29/2019	0	0	0	0	0	0	0	0	0	1	0	0	0	0	0	0	0	0
5/30/2019	0	0	0	0	0	0	0	0	0	1	0	0	0	0	0	0	0	0
5/31/2019	0	0	0	0	1	0	0	0	0	0	0	0	0	0	0	0	0	0
6/1/2019	0	0	0	0	0	0	0	0	0	1	0	0	0	0	0	0	0	0
6/2/2019	0	0	0	0	1	0	0	0	0	1	0	0	0	0	0	0	0	0
6/3/2019	0	0	0	0	0	0	0	0	0	1	0	0	0	0	0	0	0	0
6/4/2019	0	1	0	0	0	0	0	0	0	1	0	0	0	0	0	0	0	0
6/5/2019	0	0	0	0	1	0	0	0	0	0	0	0	0	0	0	0	0	0
6/6/2019	0	0	0	0	1	0	0	0	0	0	0	0	0	0	0	0	0	0
6/7/2019	0	0	0	0	1	0	0	0	0	0	0	0	0	0	0	0	0	0
6/8/2019	0	1	0	0	0	0	0	0	0	0	1	0	0	0	0	0	0	0
6/9/2019	0	1	0	0	0	0	0	0	0	0	0	0	1	0	0	0	0	0
6/10/2019	0	1	0	0	0	0	0	0	0	0	0	0	1	0	0	0	0	0
6/11/2019	0	1	0	0	0	0	0	1	0	0	0	0	0	0	0	0	0	0
6/12/2019	0	1	0	0	0	0	0	0	0	0	0	0	0	0	0	0	0	0
6/13/2019	0	0	0	0	0	0	0	0	0	1	0	0	0	0	0	0	0	0
6/14/2019	0	0	0	0	0	0	0	0	0	1	0	0	0	0	0	0	0	0
6/15/2019	0	0	0	0	0	0	0	0	0	1	0	0	0	0	0	0	0	0
6/16/2019	0	0	0	0	0	0	0	0	0	0	0	0	0	0	0	0	0	0
6/17/2019	0	0	0	0	0	0	0	0	0	1	1	0	0	0	0	0	0	0
6/18/2019	0	0	0	0	0	0	0	0	0	1	0	0	0	0	0	0	0	0
6/19/2019	0	0	0	0	0	0	0	0	0	1	0	0	0	0	0	0	0	0
6/20/2019	0	0	0	0	0	1	0	0	0	1	0	0	0	0	0	0	0	0
6/21/2019	0	0	0	0	0	1	0	0	0	0	0	0	0	0	0	0	0	0
6/22/2019	0	1	0	0	0	0	0	0	0	1	0	0	0	0	0	0	0	0
6/23/2019	0	0	0	0	0	0	0	0	0	1	1	0	0	0	0	0	0	0
6/24/2019	0	0	0	0	0	0	0	0	0	1	0	0	0	0	0	1	0	0
6/25/2019	0	0	0	0	0	0	0	0	0	1	1	0	0	0	0	1	0	0
6/26/2019	0	0	0	0	0	1	0	0	0	1	0	0	0	0	0	1	0	0
6/27/2019	0	0	0	0	0	0	0	0	0	1	1	0	0	0	0	1	0	0
6/28/2019	0	0	0	0	0	1	0	0	0	1	0	0	0	0	0	1	0	0
6/29/2019	0	0	0	0	0	1	0	0	0	0	0	0	0	0	0	1	0	0
6/30/2019	0	0	0	0	0	1	0	0	0	0	0	0	0	0	0	1	0	0
7/1/2019	0	0	0	0	0	1	0	0	0	1	0	0	0	0	0	1	0	0
7/2/2019	0	0	0	0	0	0	0	0	0	1	0	0	0	0	0	1	0	0
7/3/2019	0	0	0	0	0	0	0	0	0	1	0	0	0	0	0	1	0	0
7/4/2019	0	0	0	0	0	0	0	0	0	1	0	0	0	0	0	1	0	0
7/5/2019	0	1	0	0	0	0	0	1	0	0	0	0	0	0	0	1	0	0
7/6/2019	1	0	0	0	1	0	0	0	0	0	0	0	0	0	0	1	0	0
7/7/2019	0	0	0	0	0	0	0	0	0	1	0	0	0	0	0	1	0	0
7/8/2019	0	0	0	0	0	0	0	0	0	1	0	0	0	0	0	0	0	0
7/9/2019	0	0	0	0	0	0	0	0	0	1	0	0	0	0	0	0	0	0
7/10/2019	0	0	0	0	0	1	0	0	0	1	0	0	0	0	0	0	0	0
7/11/2019	0	0	0	0	0	0	0	0	0	1	0	0	0	0	0	0	0	0
7/12/2019	0	0	0	0	0	0	0	0	0	1	0	0	0	0	0	0	0	0
7/13/2019	0	0	0	0	1	0	0	0	0	0	0	0	0	0	0	0	0	0
7/14/2019	0	1	0	0	1	0	0	0	0	1	0	0	0	0	0	0	0	0
7/15/2019	0	0	0	0	0	0	0	0	0	1	0	0	0	0	0	0	0	0
7/16/2019	0	0	0	0	0	1	0	0	0	1	0	0	0	0	0	0	0	0
7/17/2019	0	0	0	0	0	0	0	0	0	1	0	0	0	0	0	0	0	0
7/18/2019	0	0	0	0	0	0	0	0	0	1	0	0	0	0	0	0	0	0
7/19/2019	0	0	0	0	0	0	0	0	0	1	0	0	0	0	0	1	0	0
7/20/2019	0	0	0	0	0	0	0	0	0	1	0	0	0	0	0	1	0	0
7/21/2019	0	0	0	0	0	0	0	0	0	1	0	0	0	0	0	1	0	0
7/22/2019	0	0	0	0	0	0	0	0	0	1	0	0	0	0	0	1	0	0
7/23/2019	0	0	0	0	0	0	0	0	0	1	0	0	0	0	0	1	0	0
7/24/2019	0	0	0	0	0	0	0	0	0	0	0	0	0	0	0	1	0	0
7/25/2019	0	0	0	0	1	0	0	0	0	0	0	0	0	0	0	1	0	0
7/26/2019	1	0	0	0	0	0	0	0	0	0	1	0	0	0	0	1	0	0
7/27/2019	1	0	0	0	0	0	0	0	0	0	1	0	0	0	0	1	0	0
7/28/2019	0	0	0	0	0	0	0	0	0	0	0	0	0	0	0	0	0	0
7/29/2019	0	0	0	0	0	0	0	0	0	1	0	0	0	0	0	0	0	0
7/30/2019	0	0	0	0	0	1	0	0	0	1	0	0	0	0	0	0	0	0
7/31/2019	0	0	0	0	0	0	0	0	0	1	0	0	0	0	0	0	0	0
8/1/2019	0	0	0	0	0	0	0	0	0	1	0	0	0	0	0	0	0	0
8/2/2019	0	0	0	0	0	0	0	0	0	1	0	0	0	0	0	0	0	0
8/3/2019	0	0	0	0	0	0	0	0	0	1	0	0	0	0	0	0	0	0
8/4/2019	0	0	0	0	0	0	0	0	0	1	0	0	0	0	0	0	0	0
8/5/2019	0	0	0	0	0	0	0	0	0	1	0	0	0	0	0	0	0	0
8/6/2019	0	0	0	0	0	0	0	0	0	1	0	0	0	0	0	0	0	0
8/7/2019	0	1	0	0	1	0	0	0	0	0	0	0	0	0	0	0	0	0
8/8/2019	0	1	0	0	1	0	0	0	0	0	0	0	0	0	0	0	0	0
8/9/2019	0	1	0	0	1	0	0	0	0	1	0	0	0	0	0	0	0	0
8/10/2019	0	1	0	1	0	0	0	0	0	0	0	0	1	1	0	0	0	0
8/11/2019	0	1	0	1	0	0	0	0	0	0	0	0	1	1	0	0	0	0
8/12/2019	0	1	0	1	0	0	0	0	0	0	0	0	1	1	0	0	0	0
8/13/2019	1	0	0	0	1	0	0	0	0	0	0	0	0	0	0	0	0	0
8/14/2019	1	0	0	0	1	0	0	0	0	1	0	0	0	0	0	0	0	0
8/15/2019	0	0	0	0	0	0	0	0	0	1	0	0	0	0	0	0	0	0
8/16/2019	0	0	0	0	0	0	0	0	0	1	0	0	0	0	0	0	0	0
8/17/2019	0	0	0	0	0	0	0	0	0	0	0	0	0	0	0	0	0	0
8/18/2019	0	1	0	0	0	0	0	0	0	1	0	0	0	0	0	0	0	0
8/19/2019	0	0	0	0	0	0	0	0	0	1	0	0	1	0	0	0	0	0
8/20/2019	0	0	0	0	0	0	0	0	0	1	0	0	0	0	0	0	0	0
8/21/2019	0	1	0	0	0	0	0	0	0	1	0	0	0	0	0	0	0	0
8/22/2019	0	1	0	0	0	0	0	0	0	1	1	0	0	0	0	0	0	0
8/23/2019	0	0	0	0	0	0	0	0	0	1	0	0	0	0	0	0	0	0
8/24/2019	0	0	0	0	0	0	0	0	0	0	1	0	0	0	0	0	0	0
8/25/2019	0	1	0	0	0	0	0	0	0	0	1	0	0	0	0	0	0	0
8/26/2019	0	1	0	1	0	0	0	0	0	0	1	0	0	0	0	0	0	0
8/27/2019	0	1	0	1	0	1	0	0	0	0	1	0	0	0	0	0	0	0
8/28/2019	0	1	0	0	0	0	0	0	0	1	0	0	0	0	0	0	0	0
8/29/2019	0	1	0	0	0	0	0	0	0	1	0	0	0	0	0	0	0	0
8/30/2019	0	1	0	0	0	0	0	0	0	1	0	0	0	0	0	0	0	0
8/31/2019	0	0	0	0	0	0	0	0	0	1	0	0	0	0	0	0	0	0
9/1/2019	0	1	0	0	0	0	0	0	0	0	0	0	0	1	0	0	0	0
9/2/2019	0	0	0	0	1	0	0	0	0	0	0	0	0	1	0	0	0	0
9/3/2019	0	0	0	0	1	0	0	0	0	0	0	0	0	1	0	0	0	0
9/4/2019	0	0	0	0	0	0	0	0	0	1	0	0	0	1	0	0	0	0
9/5/2019	0	0	1	0	0	0	0	0	0	1	0	0	0	1	0	0	0	0
9/6/2019	0	0	1	0	0	0	0	0	0	1	0	0	0	1	0	0	0	0
9/7/2019	0	0	1	0	0	0	0	0	0	1	0	0	0	1	0	0	0	0
9/8/2019	0	0	1	0	0	0	0	0	0	1	0	0	0	0	0	0	0	0
9/9/2019	0	0	0	0	0	0	0	0	0	1	0	0	0	0	0	0	0	0
9/10/2019	0	0	0	0	0	0	0	0	0	1	0	0	0	0	0	0	0	0
9/11/2019	0	0	0	0	0	1	0	0	0	1	0	0	0	0	1	0	0	0
9/12/2019	0	0	0	0	0	0	0	0	0	1	0	0	0	0	1	0	0	0
9/13/2019	0	0	0	0	0	0	0	0	0	1	0	0	0	0	1	0	0	0
9/14/2019	0	0	0	1	0	0	0	0	0	1	1	0	0	0	1	0	0	0
9/15/2019	0	0	0	0	0	0	0	0	0	0	0	0	0	0	1	0	0	0
9/16/2019	0	1	0	1	1	0	0	0	0	0	0	0	0	0	1	0	0	0
9/17/2019	0	1	0	0	0	0	0	0	0	1	0	0	0	0	0	0	0	0
9/18/2019	0	0	0	0	0	1	0	0	0	1	0	0	0	1	0	0	0	0
9/19/2019	0	0	0	0	0	1	0	0	0	1	0	0	0	1	0	0	0	0
9/20/2019	0	0	1	0	0	1	0	0	0	0	0	0	0	1	0	0	0	0
9/21/2019	0	0	1	0	0	1	0	0	0	0	0	0	0	1	0	0	0	0
9/22/2019	0	0	1	0	0	1	0	0	0	1	0	0	0	1	0	0	0	0
9/23/2019	0	0	1	0	0	1	0	0	0	0	0	0	0	1	0	0	0	0
9/24/2019	0	0	0	0	0	1	0	0	0	0	0	0	0	1	0	0	0	0
9/25/2019	0	0	0	0	0	1	0	0	0	1	0	0	0	0	0	0	0	0
9/26/2019	0	0	0	0	0	0	0	0	0	1	0	0	0	0	0	0	0	0
9/27/2019	0	0	0	0	0	1	0	0	0	1	0	0	0	0	0	0	0	0
9/28/2019	0	0	0	0	0	1	0	0	0	1	0	0	0	0	0	0	0	0
9/29/2019	0	0	0	0	0	1	0	0	0	1	0	0	0	0	0	0	0	0
9/30/2019	0	1	0	0	0	0	0	0	0	1	0	0	0	0	0	0	0	0
10/1/2019	0	1	0	0	0	0	0	0	0	1	0	0	0	0	0	0	0	0
10/2/2019	0	0	0	0	0	0	0	0	0	0	0	0	0	1	0	0	0	0
10/3/2019	0	0	0	0	0	0	0	0	0	0	0	0	0	0	0	0	0	0
10/4/2019	0	0	0	0	0	0	0	0	0	0	0	0	0	0	0	0	0	0
10/5/2019	0	0	0	0	0	0	0	0	0	0	0	0	0	0	0	0	0	0
10/6/2019	0	0	0	0	0	0	0	0	0	0	0	0	0	0	0	0	0	0
10/7/2019	0	0	0	0	0	0	0	0	0	0	0	0	0	0	0	0	0	0
10/8/2019	0	0	0	0	0	0	0	0	0	0	0	0	0	1	0	0	0	0
10/9/2019	0	0	0	0	0	0	0	0	0	0	0	0	0	0	0	0	0	0
10/10/2019	0	0	0	0	0	0	0	0	0	0	0	0	0	0	0	0	0	0
10/11/2019	0	0	0	0	0	0	0	0	0	0	0	0	0	0	0	0	0	0
10/12/2019	0	0	0	0	0	0	0	0	0	0	0	0	0	1	0	0	0	0
10/13/2019	0	0	0	0	0	0	0	0	0	0	0	0	0	1	0	0	0	0
10/14/2019	0	0	0	0	0	0	0	0	0	0	0	0	0	1	0	0	0	0
10/15/2019	0	0	0	0	0	0	0	0	0	0	0	0	0	1	0	0	0	0
10/16/2019	0	0	0	0	0	0	0	0	0	0	0	0	0	1	0	0	0	0
10/17/2019	0	0	0	0	0	0	0	0	0	0	0	0	0	1	0	0	0	0
10/18/2019	0	0	0	0	0	0	0	0	0	0	0	0	0	0	0	0	0	0
10/19/2019	0	0	0	0	0	0	0	0	0	0	0	0	0	0	0	0	0	0
10/20/2019	0	0	0	0	0	0	0	0	0	0	0	0	0	1	0	0	0	0
10/21/2019	0	0	0	0	0	0	0	0	0	0	0	0	0	1	0	0	0	0
10/22/2019	0	0	0	0	0	0	0	0	0	0	0	0	0	0	0	0	0	0
10/23/2019	0	0	0	0	0	0	0	0	0	0	0	0	0	0	0	0	0	0
10/24/2019	0	0	0	0	0	0	0	0	0	0	0	0	0	0	0	0	0	0
10/25/2019	0	0	0	0	0	0	0	0	0	0	0	0	0	0	0	0	0	0
10/26/2019	0	0	0	0	0	0	0	0	0	0	0	0	0	0	0	0	0	0
10/27/2019	0	0	0	0	0	0	0	0	0	0	0	0	0	0	0	0	0	0
10/28/2019	0	0	0	0	0	0	0	0	0	0	0	0	0	0	0	0	0	0
10/29/2019	0	0	0	0	0	0	0	0	0	0	0	0	0	0	0	0	0	0
10/30/2019	0	0	0	0	0	0	0	0	0	0	0	0	0	0	0	0	0	0
10/31/2019	0	0	0	0	0	0	0	0	0	0	0	0	0	0	0	0	0	0
11/1/2019	0	0	0	0	0	0	0	0	0	0	0	0	0	0	0	0	0	0
11/2/2019	0	0	0	0	0	0	0	0	0	0	0	0	0	0	0	0	0	0
11/3/2019	0	0	0	0	0	0	0	0	0	0	0	0	0	0	0	0	0	0
11/4/2019	0	0	0	0	0	0	0	0	0	0	0	0	0	0	0	0	0	0
11/5/2019	0	0	0	0	0	0	0	0	0	0	0	0	0	0	0	0	0	0
11/6/2019	0	0	0	0	0	0	0	0	0	0	0	0	0	0	0	0	0	0
11/7/2019	0	0	0	0	0	0	0	0	0	0	0	0	0	0	0	0	0	0
11/8/2019	0	0	0	0	0	0	0	0	0	0	0	0	0	0	0	0	0	0
11/9/2019	0	0	0	0	0	0	0	0	0	0	0	0	0	1	0	0	0	0
11/10/2019	0	0	0	0	0	0	0	0	0	0	0	0	0	1	0	0	0	0
11/11/2019	0	0	0	0	0	0	0	0	0	0	0	0	0	0	0	0	0	0
11/12/2019	0	0	0	0	0	0	0	0	0	0	0	0	0	0	0	0	0	0
11/13/2019	0	0	0	0	0	0	0	0	0	0	0	0	0	0	0	0	0	0
11/14/2019	0	0	0	0	0	0	0	0	0	0	0	0	0	0	0	0	0	0
11/15/2019	0	0	0	0	0	0	0	0	0	0	0	0	0	0	0	0	0	0
11/16/2019	0	0	0	0	0	0	0	0	0	0	0	0	0	0	0	0	0	0
11/17/2019	0	0	0	0	0	0	0	0	0	0	0	0	0	0	0	0	0	0
11/18/2019	0	0	0	0	0	0	0	0	0	0	0	0	0	0	0	0	0	0
11/19/2019	0	0	0	0	0	0	0	0	0	0	0	0	0	0	0	0	0	0
11/20/2019	0	0	0	0	0	0	0	0	0	0	0	0	0	0	0	0	0	0
11/21/2019	0	0	0	0	0	0	0	0	0	0	0	0	0	0	0	0	0	0
11/22/2019	0	0	0	0	0	0	0	0	0	0	0	0	0	0	0	0	0	0
11/23/2019	0	0	0	0	0	0	0	0	0	0	0	0	0	0	0	0	0	0
11/24/2019	0	0	0	0	0	0	0	0	0	0	0	0	0	0	0	0	0	0
11/25/2019	0	0	0	0	0	0	0	0	0	0	0	0	0	0	0	0	0	0
11/26/2019	0	0	0	0	0	0	0	0	0	0	0	0	0	0	0	0	0	0
11/27/2019	0	0	0	0	0	0	0	0	0	0	0	0	0	0	0	0	0	0
11/28/2019	0	0	0	0	0	0	0	0	0	0	0	0	0	0	0	0	0	0
11/29/2019	0	0	0	0	0	0	0	0	0	0	0	0	0	0	0	0	0	0
11/30/2019	0	0	0	0	0	0	0	0	0	0	0	0	0	0	0	0	0	0
12/1/2019	0	0	0	0	0	0	0	0	0	0	0	0	0	0	0	0	0	0
12/2/2019	0	0	0	0	0	0	0	0	0	0	0	0	0	1	0	0	0	0
12/3/2019	0	0	0	0	0	0	0	0	0	0	0	0	0	1	0	0	0	0
12/4/2019	0	0	0	0	0	0	0	0	0	0	0	0	0	0	0	0	0	0
12/5/2019	0	0	0	0	0	0	0	0	0	0	0	0	0	0	0	0	0	0
12/6/2019	0	0	0	0	0	0	0	0	0	0	0	0	0	0	0	0	0	0
12/7/2019	0	0	0	0	0	0	0	0	0	0	0	0	0	0	0	0	0	0
12/8/2019	0	0	0	0	0	0	0	0	0	0	0	0	0	0	0	0	0	0
12/9/2019	0	0	0	0	0	0	0	0	0	0	0	0	0	0	0	0	0	0
12/10/2019	0	0	0	0	0	0	0	0	0	0	0	0	0	0	0	0	0	0
12/11/2019	0	0	0	0	0	0	0	0	0	0	0	0	0	0	0	0	0	0
12/12/2019	0	0	0	0	0	0	0	0	0	0	0	0	0	0	0	0	0	0
12/13/2019	0	0	0	0	0	0	0	0	0	0	0	0	0	0	0	0	0	0
12/14/2019	0	0	0	0	0	0	0	0	0	0	0	0	0	0	0	0	0	0
12/15/2019	0	0	0	0	0	0	0	0	0	0	0	0	0	0	0	0	0	0
12/16/2019	0	0	0	0	0	0	0	0	0	0	0	0	0	0	0	0	0	0
12/17/2019	0	0	0	0	0	0	0	0	0	0	0	0	0	0	0	0	0	0
12/18/2019	0	0	0	0	0	0	0	0	0	0	0	0	0	0	1	0	0	0
12/19/2019	0	0	0	0	0	0	0	0	0	0	0	0	0	0	0	0	0	0
12/20/2019	0	0	0	0	0	0	0	0	0	0	0	0	0	0	0	0	0	0
12/21/2019	0	0	0	0	0	0	0	0	0	0	0	0	0	0	0	0	0	0
12/22/2019	0	0	0	0	0	0	0	0	0	0	0	0	0	0	0	0	0	0
12/23/2019	0	0	0	0	0	0	0	0	0	0	0	0	0	0	0	0	0	0
12/24/2019	0	0	0	0	0	0	0	0	0	0	0	0	0	1	0	0	0	0
12/25/2019	0	0	0	0	0	0	0	0	0	0	0	0	0	1	0	0	0	0
12/26/2019	0	0	0	0	0	0	0	0	0	0	0	0	0	1	0	0	0	0
12/27/2019	0	0	0	0	0	0	0	0	0	0	0	0	0	1	0	0	0	0
12/28/2019	0	0	0	0	0	0	0	0	0	0	0	0	0	1	0	0	0	0
